# Supplementary material for: The human endogenous attentional control network includes a ventro-temporal cortical node
Source: Nat Commun. 2021 Jan 15;12:360. doi: 10.1038/s41467-020-20583-5 (PMC7810878; doi:10.1038/s41467-020-20583-5)
Supplement: Supplementary file 4 — Source Data [file 41467_2020_20583_MOESM4_ESM.xlsx]

## Sheet: Fig2a_2c_perf
Figure 2a	Eye traces
bottom panel
	x	0.208333	0.2425	0.2775	0.346667	0.346667	0.346667	0.346667	0.2425	0.2775	0.173333	0.173333	0.173333	0.2775	0.2425	0.173333	0.2775	0.2425	0.2425	0.139167	0.173333	0.173333	0.104167	0.0691667	0.104167	0.139167	0.139167	0.2425	0.2775	0.2425	0.139167	0.173333	0.173333	0.0691667	0.104167	0.035	0.104167	0.0691667	0.104167	0.173333	0.2425	0.2425	0.104167	0.139167	0.104167	0.0691667	0.035	0.104167	0.139167
	y	-0.5075	-0.563333	-0.563333	-0.424167	-0.424167	-0.48	-0.396667	-0.396667	-0.369167	-0.5075	-0.48	-0.48	-0.5075	-0.590833	-0.535833	-0.563333	-0.535833	-0.48	-0.48	-0.535833	-0.563333	-0.563333	-0.535833	-0.646667	-0.590833	-0.590833	-0.563333	-0.563333	-0.48	-0.48	-0.48	-0.48	-0.563333	-0.590833	-0.646667	-0.73	-0.785	-0.674167	-0.674167	-0.646667	-0.563333	-0.590833	-0.590833	-0.674167	-0.674167	-0.674167	-0.701667	-0.701667
Figure 2c	Behavioral performance
		Subject 1	Subject 2	Subject 3	Subject 4	Subject 5	Subject 6	Subject 7	Subject 8	Subject 9	Subject 10	Subject 11	Subject 12
	Hits	89.44	78.84	71.43	68.9	89.63	76.69	91.64	73.98	83.75	83.21	56.79	68.21
	Discimination Error	0	0.62	0.6	0.56	0	1.1	0	0.54	0.6	0	2.3	1.07
	Selection Error	0.35	1.15	0	0	0	1.12	0	0.54	0	0	0.53	0.93
	Miss	7.76	16.48	25	29.44	9.64	20.53	4.94	21.17	15.08	9	31.48	26.75
	Early Selection	2.45	2.92	2.98	1.1	0.72	0.56	3.42	3.76	0.57	7.78	8.9	3.04
[truncated: 46 more columns]

## Sheet: Fig5A_Attention
IPSILATERAL	hemisphere 1													hemisphere 2
	Subject1	Subject2	Subject3	Subject4	Subject5	Subject6	Subject7	Subject8	Subject9	Subject10	Subject11	Subject12		Subject1	Subject2	Subject3	Subject4	Subject5	Subject6	Subject7	Subject8	Subject9	Subject10	Subject11	Subject12
V1	0.964594	0.809788	1.81731	0.266198	-0.536893	1.94633	1.70537	-0.649021	0.923592	0.436496	-0.063909	-0.147818		0.751586	1.53539	0.475778	-0.416286	0.721757	-0.570728	-0.0391168	2.14875	0.437601	1.40996	1.02516	-0.0822137
V2	0.502463	-0.106077	1.02454	-0.285087	-0.947437	0.0544958	0.270415	-1.19551	0.836719	-1.22798	-0.037023	-0.777155		0.0688004	0.791439	-0.647592	-1.58512	0.469783	-1.1054	-0.71992	1.00477	0.337124	0.608261	0.492889	-0.253037
V3	0.697317	0.284947	0.195107	-0.426053	0.0964608	1.14786	0.855641	0.155032	0.367328	0.614799	1.14908	1.90531		0.508826	0.448855	0.505929	-0.0914935	-0.0182201	0.0702504	0.654173	1.17369	0.218621	0.540028	0.916436	0.574858
V3A	0.0826239	-0.619626	0.0460942	-0.403719	-0.680972	-0.380842	-0.40558	-0.157185	0.434977	-0.193592	-0.140219	-0.469899		-0.407487	-0.378055	0.0153775	-0.349825	0.0726686	-0.619403	-0.436174	0.300483	-0.662411	-0.213888	-0.474656	-0.688338
V3B	0.0400518	-0.839226	0.268726	0.618599	0.81441	-0.223701	0.0500473	-0.172526	0.144422	-0.0669354	0.0958683	0.376355		-0.179428	-0.178537	0.0370337	0.229539	0.716733	-0.255531	-0.0203334	0.108129	-0.072337	0.275221	-0.0882351	0.116688
V4	0.331448	0.191623	-0.137453	-0.351464	-0.366261	0.347248	0.387104	0.077275	0.55862	-0.198893	0.919278	0.546469		0.0533768	-0.121552	-0.776641	-1.13395	-1.11385	0.435388	0.864091	0.333289	0.290834	-0.0709548	0.362163	0.169678
V4t	1.20412	0.619409	0.268417	-0.217256	0.795915	0.723264	1.31314	0.0456958	0.781327	0.0533226	0.210555	0.319956		0.229063	0.388166	-0.0816389	0.215112	1.05259	0.785865	0.352294	-0.508635	0.315991	0.138075	-0.157513	-0.001417
MT	1.1637	0.55262	0.396065	1.30601	0.65312	0.534586	-0.0333501	-0.213483	0.819512	-0.0541112	2.10922	0.568038		0.161503	0.973349	1.17754	1.3688	0.0486561	0.830162	-0.229887	0.689472	0.132658	0.132787	1.85696	0.380157
MST	1.43008	0.69662	0.407596	1.28663	0.672649	0.819881	0.778202	0.00308499	0.652006	0.167025	1.0561	0.522011		1.13449	1.60469	1.18203	0.101984	0.44799	0.9205	0.839215	1.02977	0.852861	0.879905	1.68681	0.541956
FST	1.69152	0.869475	1.14271	0.264647	0.0303451	0.666393	1.13847	0.415599	1.05106	0.226468	0.581808	-0.260628		1.36985	1.1842	0.070991	0.345696	0.281629	0.563758	0.55906	0.419221	0.750233	0.81007	0.460211	0.509853
PIT	1.23877	-0.291784	0.745228	-0.27221	0.583162	0.681515	-0.163604	-0.871526	0.46335	0.213456	-0.271671	0.160993		0.477705	0.169456	0.375772	-0.138091	0.00953163	0.638802	0.215122	-0.0306449	-0.152295	-0.0410045	0.590424	0.230413
FFC	0.10631	-0.0222271	-0.290622	-0.409726	-0.130781	-0.164936	0.332868	-1.03071	0.432864	-0.627928	-0.127334	0.275062		0.050848	-0.0617881	-0.383116	-1.05404	-0.569162	-0.192849	-0.00281132	-1.14159	-0.428636	-0.149384	-0.258161	-0.021819
PHA1	-0.185018	-0.342145	-0.300986	-1.18388	-0.44768	0.43798	0.0205215	-1.03507	-0.115441	-0.222308	0.163049	-0.094901		-0.293787	-0.00782985	-0.127703	-0.761866	-0.301963	0.211987	0.0277704	-0.228764	-0.143312	-0.157331	0.286531	-0.277359
PHA2	-0.19428	-0.0664948	-0.269768	-0.279236	-0.378459	-0.0858161	0.0849161	-0.404875	0.0206901	-0.0718547	0.0370749	0.053357		-0.201835	-0.041704	-0.203916	-0.350314	-0.194184	0.0947158	-0.0199465	0.00835667	-0.089811	-0.423959	0.0620805	-0.00475047
PHA3	0.0997608	0.142504	-0.0060651	-0.364542	-0.340135	0.125993	0.250422	-0.424453	0.186644	0.556349	-0.116216	0.0254692		0.0680814	0.0701815	-0.0105827	-0.0206634	0.0127262	-0.142085	0.171925	0.195798	-0.0780718	-0.251578	0.214405	0.0780591
LO1	0.279231	-1.36262	-0.0218342	-0.28959	0.263659	0.0705625	0.0531347	-0.1109	0.331631	-0.508593	0.0312047	0.26759		0.0390271	-0.47459	0.218225	-0.146303	0.478299	0.0974025	0.0729219	-0.0997179	0.087301	-0.253449	0.3114	0.0917427
LO2	0.337206	-0.027258	-0.434739	-1.8058	0.302556	0.713175	0.557169	0.0670631	0.035215	0.187293	-0.155425	0.0782085		0.0176871	0.0332058	-0.352004	-1.09611	-0.170394	0.448071	0.183916	-0.208734	0.0695986	0.411805	-0.146884	-0.12054
LO3	0.161345	-0.719888	0.187198	0.644737	0.699194	-0.0646809	-0.35562	-0.469457	0.239252	-0.469346	0.168231	0.402991		-0.420669	0.133143	-0.144995	0.567392	0.401313	0.118587	-0.292957	-0.16746	-0.0977571	-0.865518	1.08546	0.490932
LIPv	-0.372599	0.19813	0.0737833	0.684766	0.410654	-0.434955	-0.49026	0.353433	1.33315	0.454704	-0.337949	0.0445607		-0.0845975	0.519227	1.10839	0.531663	0.262021	-0.643436	0.860548	0.739177	0.54775	-0.0564156	0.556183	0.227157
LIPd	-0.811627	-0.591646	0.118544	-0.598858	0.303824	-0.312204	-0.395886	0.126602	0.34788	-0.0314345	-0.0034617	-0.101302		0.011854	-0.0787481	1.27055	0.270771	0.307108	-0.231223	-0.163259	0.781031	-0.241312	-0.39159	0.796784	0.577725
IPS1	0.0931094	-0.483742	0.713672	0.215266	0.311371	-0.387512	0.196415	0.0534129	-0.219162	0.103051	0.649762	-0.0150097		0.0915262	-0.380929	0.157982	0.406415	0.610124	-0.387954	0.188707	-0.0554393	-0.135884	0.462065	0.384402	0.196463
FEF	0.14449	0.591185	-0.362337	0.497955	0.327062	-0.324219	0.203237	0.306338	0.51438	0.325994	-0.103244	0.63588		0.448924	0.665298	0.408345	0.727453	0.332475	0.195108	0.467333	0.582089	0.490254	0.758085	1.01531	0.683615
CONTRALATERAL
	Subject1	Subject2	Subject3	Subject4	Subject5	Subject6	Subject7	Subject8	Subject9	Subject10	Subject11	Subject12		Subject1	Subject2	Subject3	Subject4	Subject5	Subject6	Subject7	Subject8	Subject9	Subject10	Subject11	Subject12
V1	0.709141	1.6219	0.552954	-0.457784	0.706775	-0.452339	0.0382523	2.01846	0.421501	1.44273	1.51226	-0.348972		0.934121	0.762386	1.75386	0.0208747	-0.795475	1.80951	1.68583	-0.622689	0.886925	0.318055	-0.464713	0.126495
V2	0.0255503	0.850301	-0.670553	-1.62437	0.491327	-0.989411	-0.698435	0.964477	0.283828	0.66864	0.970013	-0.46294		0.499771	-0.123762	1.04643	-0.539735	-1.21376	-0.177208	0.283	-1.19705	0.801538	-1.40144	-0.401183	-0.483839
V3	0.407803	0.470424	0.723761	0.0603097	0.146146	0.200681	0.70125	1.09981	0.340222	0.70969	1.1803	0.517032		0.716995	0.280096	0.163625	-0.297668	0.43388	1.0339	0.804555	0.269694	0.322754	0.799645	1.10256	2.19168
V3A	-0.246897	-0.188791	0.210689	-0.00144146	0.23534	-0.542672	-0.210325	0.291527	-0.626433	-0.0788475	-0.285595	-0.66585		0.185947	-0.417405	0.128846	-0.36569	-0.655727	-0.105998	-0.293575	0.0573545	0.746429	-0.0667465	-0.169196	-0.593382
V3B	-0.22297	-0.128006	0.130249	0.330806	0.57914	-0.0880925	0.185575	0.249037	0.0713969	0.0978623	0.440759	0.063297		0.0747934	-0.583783	0.267647	0.616056	0.884174	-0.131267	0.19539	-0.0442495	0.102306	0.112113	0.245557	0.310567
V4	0.177042	-0.0788604	-0.838124	-1.26915	-1.1891	0.578304	0.892042	0.333091	0.306764	-0.193365	0.643409	0.471208		0.347563	0.127897	0.00465958	-0.31564	-0.45083	0.436435	0.324206	0.344729	0.561954	-0.104748	0.711811	0.625215
V4t	0.608985	0.689583	-0.1273	0.344365	1.12909	0.994542	0.46341	-0.215195	0.691144	0.234872	0.390072	0.516262		1.34673	0.889044	0.431406	-0.16234	1.1704	0.94271	1.60195	0.20762	1.05348	0.156596	0.504791	0.130516
MT	0.408073	1.1308	1.44088	1.73814	0.278581	0.971632	-0.0699986	0.907125	0.64086	0.22329	2.45521	0.652903		1.26885	0.717479	0.357425	1.51551	0.911061	0.606489	0.0316708	-0.0694519	0.974662	0.0797966	2.00023	0.759937
MST	1.24474	1.93422	1.28607	0.346497	0.7117	1.06702	0.97249	1.32418	1.10682	0.847492	2.03425	0.553194		1.51082	0.904718	0.394353	1.34858	0.833435	1.01071	0.791726	0.104787	0.61907	0.0727111	1.34554	0.666917
FST	1.63117	1.59963	0.0386156	0.535744	0.471376	0.7201	0.690402	0.625843	0.917068	0.99944	0.44369	0.828359		1.91313	1.10119	1.22878	0.35772	0.0297397	0.861328	1.24844	0.562827	1.13538	0.196146	1.00354	-0.117493
PIT	0.449764	0.765977	0.671804	0.243627	0.0965141	0.720256	0.414559	0.313453	0.402722	0.0995948	1.52195	0.496628		1.7169	0.116195	0.976751	-0.165067	0.879405	1.13139	0.0860603	-0.661227	0.844175	0.399063	-0.154144	0.216767
FFC	0.201225	0.0192052	-0.35229	-0.762979	-0.324092	-0.25682	0.0340486	-1.1634	0.00322089	-0.0510752	0.0940773	0.0770985		0.260426	-0.0263032	-0.240363	-0.012124	0.0850376	0.0602702	0.426208	-0.915794	0.608447	-0.474753	0.0144083	0.36961
PHA1	-0.135766	0.0488363	-0.0289859	-0.747044	-0.293775	0.272931	-0.0366123	-0.292201	-0.199311	0.00112575	0.402549	-0.196355		-0.235125	-0.331646	-0.373064	-1.22563	-0.452148	0.342633	-0.033243	-0.956401	-0.0720712	-0.603066	0.0360488	-0.0772596
PHA2	-0.124739	0.00928364	-0.108655	-0.272238	-0.234033	0.13495	0.0113026	-0.0704493	-0.0342792	-0.302617	0.245003	0.0559078		-0.353855	-0.00889978	-0.204659	-0.314849	-0.302081	-0.101549	0.0318654	-0.335421	-0.0451396	0.0198571	-0.023414	0.0626128
PHA3	0.146732	0.0688871	0.0451656	0.0849882	-0.0617498	0.0126835	0.234848	0.141384	-0.0795466	-0.187429	0.417662	0.146128		-0.0453134	0.116321	-0.0112565	-0.437448	-0.325925	0.00141033	0.172906	-0.297127	0.117901	0.62296	0.0105197	-0.156203
LO1	0.157305	-0.167565	0.248602	0.13721	0.735334	0.257448	0.0817641	0.00461127	0.349236	-0.086568	0.484479	0.347038		0.473019	-1.0665	0.100011	-0.0451409	0.575876	0.14279	0.0983725	0.136247	0.590267	-0.433447	0.267796	0.236131
LO2	0.238449	-0.168003	-0.369243	-1.08272	0.0890027	0.582363	0.229078	0.0945393	0.348392	0.167887	0.443374	0.556866		0.365882	0.190392	-0.296499	-1.89144	0.673846	0.745296	0.92099	0.232966	0.219545	0.337461	-0.367956	-0.306286
LO3	-0.355886	0.167884	-0.181529	0.758739	0.509516	0.164347	-0.186131	0.0924707	0.267719	-0.710381	1.77226	0.541877		0.269639	-0.62827	0.164494	0.822202	1.18035	-0.111926	-0.319376	-0.379511	0.192825	-0.24751	0.0734822	0.409812
LIPv	-0.0363916	0.720039	0.939431	0.813329	0.45151	-0.527829	0.893578	0.656864	0.486776	0.101672	0.940567	0.144213		-0.372883	0.371719	0.339323	0.626324	0.633819	-0.38481	-0.27213	0.354136	1.33661	0.943572	-0.100126	0.238927
LIPd	-0.105259	-0.1491	1.08725	0.430553	0.292726	-0.15037	-0.0615695	0.744242	-0.142785	-0.172477	1.0924	0.666141		-0.772004	-0.46997	0.282647	-0.526918	0.342131	-0.410848	-0.337196	0.20042	0.169941	0.553059	0.0275754	0.171938
IPS1	0.22548	-0.299326	0.0591732	0.588692	0.488055	-0.363778	0.259814	-0.113933	-0.139879	0.34678	0.683537	0.0633057		0.263517	-0.438321	0.860906	-0.0203559	0.434542	-0.600405	0.193882	0.0896238	-0.23052	0.561953	0.482341	-0.0799939
FEF	0.439927	0.848221	0.505752	0.913086	0.459751	0.317304	0.634414	0.639005	0.384861	0.858503	1.22442	0.766701		0.263065	0.65992	-0.352277	0.525563	0.304697	-0.374017	0.302331	0.371383	0.66901	0.702677	0.145036	0.767314

## Sheet: Fig5B_Motion
MOTION	hemisphere 1											hemisphere 2
	Subject1	Subject2	Subject3	Subject4	Subject5	Subject6	Subject7	Subject8	Subject9	Subject10		Subject1	Subject2	Subject3	Subject4	Subject5	Subject6	Subject7	Subject8	Subject9	Subject10
V1	4.6639	3.7144	5.87942	1.82928	5.2398	2.5967	2.49829	2.59193	2.08283	5.0247		6.13885	4.8927	9.5464	3.46197	2.95302	3.45256	5.39822	3.98575	5.96518	6.25147
V2	3.65075	2.9902	6.98585	0.555099	5.30469	1.96617	1.18013	1.30167	1.41915	5.6858		6.23501	5.09481	5.7638	2.41562	1.64534	3.32249	4.64672	2.21534	2.76206	7.07013
V3	1.46486	0.904955	2.84786	0.805584	2.38785	0.635735	1.22942	0.12527	0.146817	1.96087		1.41198	2.28298	1.04397	1.40702	1.66867	2.03072	2.19234	4.39624	2.15222	1.75236
V3A	1.80369	0.650708	1.89615	0.0635729	2.56355	1.37281	1.16627	2.29844	1.0541	1.21786		0.544237	0.716154	2.29015	0.406436	1.43018	1.10335	1.59839	2.02942	1.56788	0.631407
V3B	0.977498	1.60516	1.50746	0.599266	1.70323	0.623877	1.83423	1.04984	0.673272	0.86395		1.4907	1.06446	2.19871	0.228878	2.17683	1.26865	1.13524	1.8097	1.29328	-0.257615
V4	0.466483	1.00295	2.23347	1.1953	1.26045	1.05527	1.73049	0.483547	0.211169	2.08214		1.14683	0.817943	1.29609	0.742819	1.6974	1.47253	0.700436	1.80545	0.928898	1.70398
V4t	1.32403	1.77386	1.84614	1.14878	1.62935	2.20118	0.874819	0.698461	0.206372	1.46549		1.42009	1.8232	0.410968	1.14463	0.961868	0.504333	2.10143	1.75136	0.911197	0.0394992
MT	3.03337	1.43871	1.11736	1.19366	1.7036	1.99422	-0.135948	2.07011	0.798818	1.01161		0.814454	0.242713	2.05548	0.973184	0.0116105	1.18273	0.625074	0.985045	1.06285	0.67907
MST	1.17332	1.1098	3.74606	1.07451	1.45538	1.72649	1.7248	1.31853	-0.0402268	1.55563		1.77111	0.462089	2.37166	1.202	0.383592	0.00958357	1.15244	1.39408	0.197838	0.121114
FST	0.629397	1.07061	3.28014	0.774354	1.43795	1.2706	1.12283	1.17939	0.257949	1.75537		2.19018	1.65971	2.24354	0.676998	1.20918	1.43355	1.28366	1.80182	-0.00239417	0.708703
PIT	2.09427	2.52479	4.41748	0.51507	2.52243	1.61271	1.89273	1.72604	2.21922	3.28782		2.78576	3.67018	3.76359	1.82632	2.31158	2.47883	4.50623	1.56116	4.00187	5.12832
FFC	2.10946	0.837195	1.25412	-0.582896	3.37076	2.20904	1.1292	0.0127803	0.798119	2.74244		1.38279	0.659051	0.796018	-0.530492	0.864648	1.31954	1.63223	0.830311	2.12875	1.01069
PHA1	0.226581	0.375495	0.707928	-0.250316	0.115276	0.113629	-0.0578939	-0.226811	-1.0089	0.0696277		0.344058	0.693411	0.67024	0.0245464	0.847216	0.304626	-0.151028	0.135944	-0.10232	-0.140061
PHA2	0.15928	0.296014	0.696498	-0.597868	0.399812	0.976571	-0.297453	0.129772	-1.6024	0.0760289		0.117405	0.711641	0.924456	-0.0989087	0.955857	0.429398	0.693699	0.848424	0.160374	-0.0329015
PHA3	0.0257364	0.106312	0.576676	-0.472223	-0.224622	0.669695	-0.197379	-0.0884545	-1.40342	-0.47948		0.188374	0.682763	0.399864	-0.224425	1.08477	0.564142	0.365879	0.247464	-0.0251185	0.892773
LO1	1.97415	0.615277	1.6565	0.657006	1.24639	1.53483	1.85135	1.47051	0.895837	1.13173		1.35265	1.24556	1.65172	-0.146783	1.87333	1.1441	0.994004	0.713817	1.52989	0.164208
LO2	1.41284	1.48256	1.93777	-0.20801	0.876091	1.61746	0.947788	0.639444	0.787907	2.62691		2.02597	1.2501	1.2901	0.633705	1.02358	2.00764	1.04063	1.00887	-0.0272581	1.24867
LO3	1.52133	1.01	1.08834	0.666993	1.02915	2.42299	2.0321	2.23775	-0.205623	0.205908		0.981859	0.552531	1.73976	-0.5441	1.09993	0.731307	0.981161	0.880931	1.07634	1.41303
LIPv	0.624096	-0.521443	1.06832	-0.776084	-0.776084	-0.300782	-0.23511	-0.23511	2.10499	0.406787		2.63474	0.289499	1.35952	1.35952	0.618043	-0.161021	1.35586	1.35586	0.736981	0.0608004
LIPd	0.786847	0.0306768	0.634061	-0.549345	0.243773	0.660428	0.828661	0.436099	0.264219	0.524991		1.2677	-0.422502	1.13094	-1.44278	0.350606	-0.594048	0.395755	0.395755	0.506968	0.189192
IPS1	1.01267	-0.0370795	0.833459	-0.224725	0.50516	0.382197	1.0329	0.57768	0.231748	0.256666		0.945721	-0.459867	2.07417	-1.03321	1.09184	0.226155	0.863852	0.672519	0.552608	0.885916
STATIC	hemisphere 1											hemisphere 2
	Subject1	Subject2	Subject3	Subject4	Subject5	Subject6	Subject7	Subject8	Subject9	Subject10		Subject1	Subject2	Subject3	Subject4	Subject5	Subject6	Subject7	Subject8	Subject9	Subject10
V1	2.84366	1.85455	3.17406	0.16757	4.1675	1.53697	1.70555	1.21467	-0.289255	2.93283		3.38404	3.52383	5.18058	2.32366	1.42507	2.15114	4.22467	1.996	2.23013	2.82309
V2	1.98698	0.935495	3.45368	-1.34736	3.36495	0.679347	0.301634	0.576178	-0.563094	2.74351		3.57707	3.09136	2.93997	1.08583	0.722714	2.05336	2.66486	0.733604	0.494077	2.96496
V3	0.794433	0.405188	1.63761	-0.0415702	1.50367	0.269529	1.19432	-0.00805832	-0.426874	0.484045		0.630218	1.31407	0.39984	0.686497	0.807878	1.56943	1.53106	3.44425	1.00236	0.772295
V3A	0.363282	-0.222295	0.477066	-0.830862	1.29065	1.00496	0.105459	0.960669	-0.296079	-0.0885502		0.00430208	-0.464133	0.587409	-0.372951	-0.0663297	0.788606	-0.137072	1.26751	0.0716662	-0.515589
V3B	-0.111089	0.918331	0.623885	-0.00727372	0.708726	0.954857	1.55546	0.563723	-0.105324	0.215434		0.484171	0.809994	1.28701	-0.169122	0.853352	1.54133	0.913835	0.94648	0.455652	-0.259074
V4	0.211015	0.90221	1.64766	0.580987	0.839656	0.99795	1.87248	0.152536	-0.29558	0.727718		0.784527	0.675761	0.921982	0.338686	0.9912	1.31631	0.722229	1.18551	0.36981	0.349173
V4t	0.32491	1.32939	0.830759	0.0867496	-0.455463	1.80651	0.0896126	-0.398198	-0.826702	-0.310806		0.165689	1.08699	-0.652533	-0.411845	-0.352987	0.320217	0.367722	0.532364	-0.381546	-0.595712
MT	0.0310077	0.823772	0.266731	-0.0234092	-0.687623	0.99266	-0.356771	0.310878	-1.02238	-0.999655		0.0092255	-0.155679	-0.0607281	-0.083586	-0.545442	0.725572	0.240929	0.0158896	-0.498873	-0.402158
MST	-0.354975	0.600331	0.741536	-0.0198591	-0.849446	1.21017	0.54323	-0.246323	-0.678181	-0.173496		-0.193978	0.00792664	0.593782	0.160296	-0.615054	0.0200137	0.104172	-0.480403	-0.877106	-0.286458
FST	0.272557	0.421236	0.912597	-0.109541	-0.22972	1.31889	0.41304	0.0123127	-0.526531	-0.001069		0.106582	0.912934	-0.0516861	0.114281	-0.598095	0.951966	0.346792	-0.0710303	-0.443699	-0.0572217
PIT	1.50312	2.31177	2.85195	0.173708	1.85626	1.92127	1.70637	0.761477	1.35627	1.38541		1.83425	2.95722	2.60127	0.885485	1.43356	2.76036	4.14664	0.956163	2.5757	3.03155
FFC	1.16767	1.02041	0.352571	-1.35182	1.82389	2.61574	0.805621	-0.751743	0.0521715	0.313545		0.832241	0.891486	0.409686	-1.44461	-0.835581	1.59144	0.64278	-0.209676	1.65162	-0.928044
PHA1	0.187415	0.594373	0.384483	-0.227444	-0.130106	0.154601	-0.0487907	-0.474595	-1.47086	-0.366006		0.33221	0.433486	0.573881	-0.0812263	-0.0335883	0.620057	-0.250715	-0.681414	-0.572309	-0.795163
PHA2	0.0458556	0.501886	0.419392	-0.571634	0.290903	1.19651	-0.649378	-0.532007	-1.81319	-0.758799		-0.0532085	0.399106	0.668293	-0.0908891	0.463614	0.458229	0.821961	0.452147	-0.214257	-0.395531
PHA3	-0.0654211	0.288134	0.234976	-0.400793	-0.20525	0.70039	-0.390724	-0.462613	-1.53897	-1.14911		-0.0706716	0.607329	0.204536	-0.251655	0.327905	0.69534	0.312599	-0.413027	-0.312	-0.850998
LO1	0.950691	0.31247	0.925243	0.160448	0.137263	1.46927	1.77331	0.283364	-0.147272	-0.108832		0.0542206	1.40975	0.742247	-0.350438	0.668751	0.999182	0.519364	0.122796	1.17138	-0.900747
LO2	0.442655	1.42659	1.48065	-0.64419	0.521734	1.5618	0.820738	-0.249239	-0.140848	0.0523942		0.57179	1.20475	0.572724	-0.382586	-0.0197242	1.76943	1.12308	-0.0597986	0.0628892	-0.565476
LO3	0.348493	0.86129	0.336802	-0.268474	-0.308829	2.02861	1.61995	0.127086	-1.30619	-1.0779		0.467793	0.426246	0.580059	-0.644798	0.0466016	0.733442	0.776754	-0.085013	0.167454	0.511483
LIPv	-0.0907574	-1.28433	0.789929	-1.04185	-1.04185	0.3205	-0.29866	-0.29866	0.993514	-0.514582		1.21124	0.41818	0.628292	0.628292	-0.208459	0.197828	1.03707	1.03707	-0.102018	-0.636745
LIPd	0.186347	-0.802005	0.756337	-0.646683	0.0863616	0.903499	0.69276	0.574189	-0.330702	-0.0454438		0.462551	-0.600718	0.550458	-0.941665	-0.223909	0.0021404	-0.0623151	-0.0623151	-0.165202	-0.754586
IPS1	0.316905	0.166928	0.736773	-0.426911	-0.332623	0.904612	0.532316	-0.256972	-0.456001	-0.153869		0.427336	-0.585245	1.03152	-1.37618	0.250973	0.835663	0.642728	0.0358467	-0.238335	-0.346518

## Sheet: Fig5C_Shape
FACE	hemisphere 1										hemisphere 2
	Subject1	Subject2	Subject3	Subject4	Subject5	Subject6	Subject7	Subject8	Subject9		Subject1	Subject2	Subject3	Subject4	Subject5	Subject6	Subject7	Subject8	Subject9
V1	0.792314	0.584504	2.08758	0.476116	2.16586	0.706002	0.421991	-0.119787	1.5356		0.792488	1.17868	3.27422	1.66062	0.0505826	0.0674256	0.83044	0.245214	1.00768
V2	0.534283	0.87728	2.41069	0.0494164	1.23994	-0.206074	-0.0155408	-0.0706465	1.53564		0.882137	1.12636	1.50012	0.877558	-0.0804933	0.218538	0.271938	-0.148862	0.678547
V3	0.583815	0.0841058	2.70103	0.338463	1.24199	0.455477	0.969313	-0.18099	0.0526514		0.941017	0.0334607	1.10118	0.983887	0.456687	0.502029	0.631112	1.54427	0.84072
V3A	-0.380102	0.0339198	0.936922	-0.0889435	0.989295	0.17011	0.678327	1.27537	0.0594929		-0.273162	0.744186	1.23125	0.201648	0.169732	1.08731	1.21805	0.411861	0.473524
V3B	0.910402	1.8408	0.150874	0.973177	1.40094	0.856093	1.7903	0.845665	0.325058		0.759884	0.966049	1.82852	0.844802	2.06784	1.06169	1.6368	1.56546	0.766377
V4	0.658928	1.12451	2.75708	1.63608	2.38119	0.872407	1.85831	1.09396	1.54892		0.697239	0.944848	1.82079	1.70306	2.84764	1.07745	1.75132	0.90711	1.30893
V4t	1.56376	1.41104	2.11414	1.89	2.80383	1.85481	2.15902	0.626404	2.25313		1.49311	2.02337	0.906458	2.57841	3.1108	1.06489	2.82147	1.74532	1.6157
MT	1.10786	0.671733	0.501547	1.24592	1.45285	1.98999	0.269887	1.17915	1.08648		-0.185099	0.1959	2.15713	1.17902	0.96862	1.3387	1.29626	1.33949	0.422217
MST	0.534339	0.919893	1.77744	1.64803	1.56163	0.936913	0.957173	0.131683	0.223618		0.931604	0.475409	1.6105	1.96569	1.28313	0.66355	1.62962	0.187644	0.721818
FST	0.38144	1.19924	2.84069	0.907831	1.81518	0.556669	0.593638	1.10691	0.285416		1.19012	0.844051	1.99851	0.978651	1.77805	1.24849	1.35519	1.03149	0.355746
PIT	1.11377	2.48872	5.30484	1.98627	3.46487	1.45747	2.10211	2.57104	2.31724		1.95318	4.52609	3.87762	3.8897	3.25992	2.4555	6.09298	2.88529	2.5756
FFC	3.72278	2.01725	4.89444	2.49633	3.17413	2.4989	2.29611	2.96147	3.14036		1.4597	1.46151	2.06724	3.10511	5.40254	2.70526	2.43746	2.47251	2.1576
PHA1	-0.423321	0.803237	1.10446	0.00127509	0.962395	-0.345192	-1.2428	0.0164393	0.0226833		0.280455	2.14309	0.496948	0.393044	1.11765	0.595571	0.12148	0.0386118	0.0692311
PHA2	-0.26375	0.913964	1.04525	0.20211	0.607542	0.768951	-0.72877	-0.321853	0.215553		0.194742	1.31323	0.996176	0.871397	0.851738	0.376743	0.465608	0.779323	0.584959
PHA3	-0.117845	0.612155	0.684888	0.208885	0.333769	0.238646	-1.02095	-0.502028	-0.20543		0.136746	0.943075	0.849224	0.47017	0.778592	0.0759896	-0.00659656	0.492234	0.0336137
LO1	1.60251	1.50109	2.15262	1.42103	3.15	1.10743	3.18048	1.00408	1.02253		1.37457	0.978604	2.38569	1.09715	4.84963	1.18914	2.05476	1.66685	0.942825
LO2	3.25205	0.741825	3.28882	1.61598	2.18274	1.15536	3.03003	2.21099	3.01596		0.990464	1.77023	2.81775	2.97519	3.21314	2.29377	2.41444	2.19252	1.41189
LO3	0.0647294	-0.5364	1.22465	1.0681	1.63123	2.06742	2.66396	-0.0848693	0.394124		0.215537	-0.00386934	1.929	0.754273	2.4647	0.924371	0.82847	1.78186	0.489699
LIPv	0.60474	-0.320241	0.454901	-0.0669873	-0.0669873	0.13128	0.933613	0.933613	0.733253		1.92343	1.73304	1.46602	1.46602	0.400039	0.244801	1.21129	1.21129	1.30305
LIPd	0.620008	0.881248	0.105058	0.0184034	-0.610745	0.436858	1.06277	1.09648	0.307193		1.51776	0.935427	1.68976	3.47056	-0.620764	-0.5706	0.939277	0.939277	0.725129
IPS1	0.538756	1.17161	-0.785658	0.628833	0.426694	-0.286372	0.711378	0.522007	-0.274238		0.25823	1.66955	0.164698	-0.399717	0.33545	0.0332043	0.61703	0.166353	-0.11859
SCENE
	Subject1	Subject2	Subject3	Subject4	Subject5	Subject6	Subject7	Subject8	Subject9		Subject1	Subject2	Subject3	Subject4	Subject5	Subject6	Subject7	Subject8	Subject9
V1	1.04553	0.104321	2.62507	0.115019	2.90651	0.769076	0.341551	-1.2517	1.646		1.10661	1.13304	3.72717	1.74508	-0.22581	0.464608	1.4414	-0.890873	0.583055
V2	0.785764	0.249581	3.14165	-0.573102	1.44852	0.0205048	-0.162815	-1.24575	1.08845		1.16819	1.15008	1.66035	0.460422	-0.334247	0.609488	0.826208	-0.875488	-0.259887
V3	0.615201	0.286123	2.91641	0.21784	1.53935	0.457858	1.10775	-0.97275	-0.179722		1.10038	0.320826	1.26881	1.29497	0.514205	0.556328	1.04421	1.2838	0.912127
V3A	0.245362	0.484643	1.35863	0.528687	1.40866	0.727724	1.19127	0.653368	0.0838502		0.314717	0.84057	1.79136	0.338546	0.214639	1.20912	1.73541	0.596666	0.0833644
V3B	1.46031	2.28811	0.402126	1.25859	2.18838	1.41173	2.06089	0.0237552	0.461154		0.840418	1.50554	2.28903	0.693987	2.88229	1.05914	1.49536	1.14483	0.939898
V4	0.495735	0.938914	2.73982	1.9708	2.29141	0.906317	1.78059	-0.0805935	1.4095		0.491458	0.723841	1.56619	1.74855	2.58778	0.96556	2.31426	0.288959	1.49114
V4t	0.726132	0.665657	1.20917	1.03565	2.55361	0.964748	1.37914	-0.168356	2.06063		1.03187	0.916247	0.513272	1.58401	2.06158	0.0465625	1.61727	0.639485	0.560205
MT	0.569039	0.59818	-0.206159	0.610309	0.713582	0.961653	-0.419071	0.0427561	0.48183		-0.129718	-0.176454	1.23143	0.531444	0.655506	0.75283	1.44439	0.635262	-0.0842336
MST	0.2271	0.621491	0.864374	1.12041	0.981272	0.489038	0.754954	-0.943743	-0.113213		0.490528	-0.195438	1.15945	1.21937	1.11235	0.661981	0.625982	-0.416399	0.0419666
FST	0.385999	1.05663	1.73492	0.57376	1.37403	0.460184	0.424128	-0.0373817	-0.247143		0.723883	0.4547	1.32577	0.28595	1.34068	1.04291	0.424274	0.173478	-0.421388
PIT	1.48381	2.72025	5.31158	2.03682	3.93062	1.18429	2.74732	1.8042	2.15935		2.08358	4.71736	3.58103	4.20196	3.72991	3.391	7.20012	2.70627	3.40722
FFC	2.56963	1.5662	3.26271	1.34745	3.1087	1.19601	1.83732	1.04374	2.42258		1.12553	0.613124	0.403884	1.79983	4.59972	1.61356	2.1399	1.91935	1.21871
PHA1	-0.316888	0.877372	1.32462	0.162161	1.94852	0.151703	0.832711	-0.0728131	0.821279		1.205	3.08998	1.40157	1.18128	2.86828	1.56432	1.09296	0.319342	0.697956
PHA2	0.469867	1.06605	1.14164	0.253711	1.06956	1.12643	0.320671	-0.537806	1.38524		1.24007	2.32976	1.69087	1.06438	1.51612	1.65821	1.20232	1.13699	1.81387
PHA3	0.347378	0.764647	0.995999	0.256713	0.729477	0.678835	-0.437169	-0.855912	0.876436		0.767635	1.47085	1.046	0.750744	1.64884	0.866907	0.502176	0.684868	1.07146
LO1	1.35981	1.27825	2.32461	1.20473	3.04592	0.908726	2.84574	0.241276	1.13257		1.78401	0.499956	2.89413	1.07091	4.24932	1.03601	2.98385	1.05627	1.00986
LO2	1.2561	0.861602	2.72266	0.680331	1.37858	0.788857	1.75706	1.11982	2.80996		0.959758	0.74304	1.68234	1.9253	2.16247	1.71159	1.21059	0.991973	0.826661
LO3	0.0276761	-0.960615	0.955619	0.366246	1.73102	1.6544	3.20229	-0.668191	0.574957		1.04113	-0.37582	1.96566	0.176653	2.86984	1.08623	1.6338	1.3243	0.372248
LIPv	0.0371788	0.306518	0.0393123	-1.26601	-1.26601	0.107814	1.24038	1.24038	0.391189		1.91568	0.523146	1.11014	1.11014	-0.106286	0.352998	1.63625	1.63625	0.632494
LIPd	0.114028	1.292	-0.0412604	-0.58909	-0.729782	0.233903	1.26814	0.0731556	-0.0990524		1.05135	-0.227729	1.17099	3.65216	-1.05908	-0.364168	1.30931	1.30931	0.298461
IPS1	0.758246	0.581493	-1.33428	0.376565	0.377377	0.187211	0.69577	-0.193508	-0.417978		0.804227	1.16146	0.117107	-0.530229	0.407782	0.632084	0.708542	-0.237754	-0.509191
OBJECT
	Subject1	Subject2	Subject3	Subject4	Subject5	Subject6	Subject7	Subject8	Subject9		Subject1	Subject2	Subject3	Subject4	Subject5	Subject6	Subject7	Subject8	Subject9
V1	1.06868	0.427445	1.76084	-0.675381	2.27815	0.466041	0.400285	-0.590193	0.999699		0.98705	0.888455	2.73243	0.865046	-0.0700501	0.203503	0.58529	-0.43298	0.482571
V2	0.790466	0.64252	2.03786	-1.47465	1.45582	0.0168186	-0.0682881	-0.502127	1.16228		1.0702	1.01794	0.930446	-0.428073	-0.0873609	0.363139	0.120973	-0.402741	-0.0937827
V3	0.425877	0.157509	2.49048	-0.189182	1.19262	0.315148	0.908819	-0.656186	-0.0296725		0.766929	0.144108	0.97892	0.865859	0.332263	0.383201	0.668039	0.439666	0.777452
V3A	-0.525669	0.451697	1.01608	0.0156186	1.41783	0.606881	1.02824	0.621075	-0.236546		0.0174225	1.15428	1.02269	0.409407	0.600904	1.50593	1.6391	0.146904	0.0565054
V3B	0.775698	1.80332	-0.0124645	1.42276	1.69207	1.09449	2.09421	0.0877385	-0.0150295		0.649989	1.0926	1.92981	0.962304	2.80587	1.15919	1.86739	0.994128	0.59505
V4	0.357482	1.03411	2.68671	1.75058	2.13591	0.805544	1.66779	0.0179281	1.45239		0.509526	1.0855	1.75464	1.95778	2.78485	1.09916	1.74626	0.36583	1.36172
V4t	1.42034	1.95557	2.39396	2.37679	3.31684	2.05716	2.28849	0.224495	1.92535		1.28383	1.99188	1.14317	2.66117	3.25561	0.870688	2.29368	1.12939	0.94056
MT	1.31518	1.16304	0.64285	1.24019	1.85736	2.2611	-0.199702	0.482906	0.718673		-0.243056	0.892242	1.77243	0.981713	1.17884	1.54578	0.908268	1.02033	0.0695125
MST	0.806191	1.43082	2.30172	1.85664	1.80943	1.27355	1.0331	-0.353311	-0.289748		0.931029	1.0633	1.70862	1.6048	1.5597	0.97017	0.768295	-0.161345	0.174606
FST	0.713474	1.78214	3.29766	1.52267	2.12928	1.17079	0.832177	0.6618	-0.338331		1.35761	1.02921	2.9246	1.27963	1.84293	1.84969	1.11804	0.488227	-0.314433
PIT	0.514806	2.63472	5.08259	1.74132	3.62144	1.5689	2.06104	1.85746	1.45934		1.32841	4.9094	3.37627	3.39516	2.96239	3.1855	5.92783	1.96195	2.39135
FFC	2.35403	1.98845	4.53252	1.83238	3.17772	2.60942	1.45112	1.61605	2.38327		1.21311	1.43285	1.59412	1.81739	4.53993	2.02916	1.86126	1.22824	0.896083
PHA1	-0.575845	1.04751	1.04525	-0.0503997	1.18937	-0.0630334	-0.605144	-0.484981	0.108461		-0.0376068	2.67834	0.330026	0.441394	1.71918	1.15503	0.32758	-0.404448	0.487236
PHA2	0.0461176	1.89171	1.22318	0.266947	1.22238	0.863713	-0.0847024	-0.445091	0.805241		0.558366	1.994	1.66709	0.769554	1.43143	1.14892	0.970101	0.4794	0.980512
PHA3	0.116638	1.31458	0.954973	0.208738	0.690916	0.550877	-1.08416	-0.843978	0.0648712		0.212336	1.50828	1.06984	0.453215	1.51624	0.330205	0.538331	0.0370537	0.646661
LO1	1.69651	2.07426	2.38929	1.64756	3.48141	1.15648	3.64081	0.568149	0.73708		1.35276	0.956225	2.47502	1.50274	4.70152	1.37544	2.60755	0.930445	0.769203
LO2	2.32153	1.27987	3.40841	1.44101	1.90681	1.47177	2.64913	1.26737	2.52912		1.01522	2.01039	2.91858	2.9648	2.94438	2.91988	1.72511	1.40349	1.41888
LO3	-0.0387944	0.109826	1.12564	0.657246	2.01439	2.79795	3.5084	-0.791085	0.348786		0.378379	0.391415	1.73858	0.672081	2.79297	1.00806	0.919571	1.59656	0.295169
LIPv	0.284046	0.447219	0.291105	-0.851525	-0.851525	0.110182	0.938122	0.938122	-0.192972		1.47379	1.03924	1.59206	1.59206	0.663751	-0.00689883	1.12431	1.12431	0.48309
LIPd	0.692978	1.04124	-0.350004	-0.428742	-0.136552	0.198432	1.18146	0.417975	-0.473557		0.972723	0.160988	1.40524	3.33807	-0.678666	-0.731285	1.15709	1.15709	0.382314
IPS1	0.904289	0.981478	-0.906133	0.641203	0.828886	-0.138113	0.81957	-0.0313761	-0.184085		0.21808	1.67211	0.792285	-0.568325	0.421646	0.289588	0.38094	0.0867683	-1.02874

## Sheet: Fig5d
Left Panel	ATTENTION
x = contra+ipsi	hemisphere 1													hemisphere 2
	Subject1	Subject2	Subject3	Subject4	Subject5	Subject6	Subject7	Subject8	Subject9	Subject10	Subject11	Subject12		Subject1	Subject2	Subject3	Subject4	Subject5	Subject6	Subject7	Subject8	Subject9	Subject10	Subject11	Subject12
V1	1.67374	2.43169	2.37026	-0.191586	0.169882	1.49399	1.74363	1.36944	1.34509	1.87923	1.44836	-0.49679		1.68571	2.29778	2.22964	-0.395411	-0.073718	1.23878	1.64671	1.52606	1.32453	1.72802	0.560446	0.0442811
V2	0.528013	0.744224	0.353984	-1.90946	-0.45611	-0.934915	-0.42802	-0.231035	1.12055	-0.559342	0.93299	-1.2401		0.568572	0.667677	0.398835	-2.12485	-0.74398	-1.28261	-0.43692	-0.192278	1.13866	-0.793175	0.0917061	-0.736876
V3	1.10512	0.75537	0.918868	-0.365744	0.242607	1.34854	1.55689	1.25485	0.70755	1.32449	2.32938	2.42234		1.22582	0.728951	0.669554	-0.389161	0.41566	1.10415	1.45873	1.44338	0.541375	1.33967	2.01899	2.76654
V3A	-0.164273	-0.808417	0.256783	-0.405161	-0.445632	-0.923514	-0.615906	0.134342	-0.191456	-0.27244	-0.425814	-1.13575		-0.22154	-0.79546	0.144223	-0.715516	-0.583059	-0.725401	-0.729749	0.357838	0.0840186	-0.280634	-0.643853	-1.28172
V3B	-0.182918	-0.967232	0.398975	0.949405	1.39355	-0.311794	0.235622	0.0765107	0.215819	0.0309269	0.536627	0.439652		-0.104634	-0.76232	0.30468	0.845595	1.60091	-0.386798	0.175057	0.0638795	0.0299686	0.387335	0.157322	0.427255
V4	0.50849	0.112763	-0.975577	-1.62061	-1.55537	0.925551	1.27915	0.410366	0.865384	-0.392258	1.56269	1.01768		0.40094	0.0063449	-0.771981	-1.44958	-1.56468	0.871824	1.1883	0.678018	0.852788	-0.175702	1.07397	0.794893
V4t	1.81311	1.30899	0.141116	0.127109	1.92501	1.71781	1.77655	-0.169499	1.47247	0.288195	0.600628	0.836217		1.57579	1.27721	0.349767	0.0527716	2.22299	1.72858	1.95425	-0.301015	1.36947	0.294671	0.347278	0.129099
MT	1.57177	1.68342	1.83695	3.04416	0.931701	1.50622	-0.103349	0.693642	1.46037	0.169179	4.56443	1.22094		1.43036	1.69083	1.53497	2.88432	0.959717	1.43665	-0.198216	0.62002	1.10732	0.212584	3.85719	1.14009
MST	2.67482	2.63084	1.69367	1.63312	1.38435	1.88691	1.75069	1.32726	1.75883	1.01452	3.09034	1.0752		2.64531	2.50941	1.57638	1.45057	1.28143	1.93121	1.63094	1.13456	1.47193	0.952617	3.03234	1.20887
FST	3.3227	2.4691	1.18132	0.800391	0.501721	1.38649	1.82887	1.04144	1.96813	1.22591	1.0255	0.567732		3.28299	2.2854	1.29977	0.703416	0.311369	1.42509	1.8075	0.982048	1.88562	1.00622	1.46375	0.39236
PIT	1.68854	0.474193	1.41703	-0.0285834	0.679676	1.40177	0.250955	-0.558073	0.866072	0.31305	1.25028	0.657621		2.1946	0.285652	1.35252	-0.303158	0.888936	1.77019	0.301183	-0.691872	0.69188	0.358059	0.436279	0.447179
FFC	0.307535	-0.00302187	-0.642912	-1.1727	-0.454873	-0.421756	0.366916	-2.19411	0.436085	-0.679004	-0.0332567	0.352161		0.311274	-0.0880913	-0.62348	-1.06616	-0.484124	-0.132579	0.423397	-2.05738	0.179812	-0.624138	-0.243752	0.347791
PHA1	-0.320784	-0.293309	-0.329972	-1.93093	-0.741455	0.710911	-0.0160907	-1.32728	-0.314753	-0.221183	0.565598	-0.291256		-0.528912	-0.339476	-0.500767	-1.9875	-0.754112	0.55462	-0.00547266	-1.18517	-0.215383	-0.760396	0.322579	-0.354619
PHA2	-0.319019	-0.0572112	-0.378422	-0.551474	-0.612491	0.0491335	0.0962187	-0.475324	-0.0135891	-0.374471	0.282078	0.109265		-0.555689	-0.0506038	-0.408575	-0.665163	-0.496265	-0.00683367	0.0119189	-0.327064	-0.134951	-0.404102	0.0386665	0.0578624
PHA3	0.246493	0.211391	0.0391005	-0.279554	-0.401885	0.138676	0.48527	-0.283069	0.107098	0.36892	0.301446	0.171597		0.022768	0.186503	-0.0218391	-0.458112	-0.313199	-0.140674	0.344831	-0.101329	0.0398295	0.371382	0.224925	-0.0781439
LO1	0.436536	-1.53018	0.226768	-0.15238	0.998993	0.328011	0.134899	-0.106289	0.680867	-0.595161	0.515683	0.614628		0.512046	-1.54109	0.318236	-0.191444	1.05418	0.240193	0.171294	0.0365291	0.677568	-0.686895	0.579196	0.327874
LO2	0.575655	-0.195261	-0.803982	-2.88852	0.391558	1.29554	0.786247	0.161602	0.383607	0.35518	0.287949	0.635075		0.383569	0.223598	-0.648503	-2.98755	0.503452	1.19337	1.10491	0.0242322	0.289143	0.749267	-0.51484	-0.426826
LO3	-0.194541	-0.552004	0.00566928	1.40348	1.20871	0.0996658	-0.54175	-0.376987	0.506972	-1.17973	1.94049	0.944868		-0.15103	-0.495128	0.0194999	1.38959	1.58166	0.00666121	-0.612334	-0.546971	0.095068	-1.11303	1.15894	0.900744
LIPv	-0.40899	0.918169	1.01321	1.49809	0.862164	-0.962784	0.403318	1.0103	1.81992	0.556376	0.602618	0.188773		-0.45748	0.890946	1.44771	1.15799	0.89584	-1.02825	0.588418	1.09331	1.88436	0.887156	0.456057	0.466084
LIPd	-0.916886	-0.740746	1.20579	-0.168305	0.59655	-0.462574	-0.457456	0.870844	0.205095	-0.203911	1.08893	0.564839		-0.76015	-0.548718	1.5532	-0.256147	0.649239	-0.642071	-0.500455	0.98145	-0.0713715	0.161469	0.824359	0.749664
IPS1	0.31859	-0.783068	0.772846	0.803958	0.799426	-0.75129	0.45623	-0.0605197	-0.359041	0.44983	1.3333	0.048296		0.355043	-0.81925	1.01889	0.386059	1.04467	-0.988359	0.382589	0.0341844	-0.366404	1.02402	0.866743	0.11647
y = contra - ipsi	hemisphere 1													hemisphere 2
	Subject1	Subject2	Subject3	Subject4	Subject5	Subject6	Subject7	Subject8	Subject9	Subject10	Subject11	Subject12		Subject1	Subject2	Subject3	Subject4	Subject5	Subject6	Subject7	Subject8	Subject9	Subject10	Subject11	Subject12
V1	-0.255453	0.812114	-1.26436	-0.723982	1.24367	-2.39867	-1.66712	2.66748	-0.50209	1.00624	1.57617	-0.201154		0.182535	-0.773004	1.27808	0.437161	-1.51723	2.38023	1.72495	-2.77144	0.449324	-1.09191	-1.48987	0.208708
V2	-0.476912	0.956378	-1.69509	-1.33929	1.43876	-1.04391	-0.96885	2.15999	-0.552891	1.89662	1.00704	0.314215		0.430971	-0.915201	1.69402	1.04538	-1.68355	0.928196	1.00292	-2.20182	0.464414	-2.0097	-0.894072	-0.230802
V3	-0.289515	0.185477	0.528654	0.486363	0.0496852	-0.947176	-0.15439	0.944781	-0.0271063	0.094891	0.0312237	-1.38828		0.208169	-0.168759	-0.342303	-0.206174	0.452101	0.963645	0.150381	-0.903995	0.104132	0.259617	0.186122	1.61682
V3A	-0.329521	0.430834	0.164594	0.402278	0.916312	-0.16183	0.195255	0.448712	-1.06141	0.114745	-0.145376	-0.195951		0.593434	-0.0393495	0.113468	-0.0158652	-0.728396	0.513405	0.142599	-0.243129	1.40884	0.147141	0.30546	0.0949563
V3B	-0.263022	0.711219	-0.138477	-0.287794	-0.235271	0.135609	0.135528	0.421563	-0.0730252	0.164798	0.34489	-0.313058		0.254221	-0.405247	0.230613	0.386516	0.167442	0.124264	0.215723	-0.152378	0.174643	-0.163108	0.333792	0.193878
V4	-0.154406	-0.270483	-0.700671	-0.917686	-0.822843	0.231056	0.504937	0.255816	-0.251856	0.0055274	-0.275869	-0.0752616		0.294186	0.249449	0.7813	0.818305	0.663015	0.001047	-0.539886	0.0114406	0.27112	-0.0337928	0.349649	0.455537
V4t	-0.59514	0.0701733	-0.395717	0.561622	0.333179	0.271278	-0.849728	-0.260891	-0.0901828	0.18155	0.179517	0.196306		1.11766	0.500878	0.513045	-0.377452	0.117815	0.156845	1.24966	0.716255	0.737487	0.0185214	0.662304	0.131933
MT	-0.755623	0.578179	1.04482	0.432133	-0.374539	0.437046	-0.0366484	1.12061	-0.178652	0.277401	0.345986	0.0848653		1.10735	-0.25587	-0.820118	0.14671	0.862405	-0.223673	0.261558	-0.758924	0.842004	-0.0529906	0.143264	0.37978
MST	-0.185338	1.2376	0.878476	-0.940128	0.0390511	0.247143	0.194288	1.32109	0.454817	0.680467	0.97815	0.0311835		0.376336	-0.699975	-0.787677	1.2466	0.385444	0.0902082	-0.0474896	-0.924981	-0.23379	-0.807194	-0.34127	0.124961
FST	-0.0603501	0.730151	-1.10409	0.271098	0.441031	0.053707	-0.448065	0.210244	-0.13399	0.772971	-0.138118	1.08899		0.543276	-0.0830098	1.15779	0.0120234	-0.251889	0.29757	0.689382	0.143605	0.38515	-0.613924	0.543324	-0.627345
PIT	-0.789008	1.05776	-0.073424	0.515837	-0.486648	0.0387406	0.578163	1.18498	-0.0606279	-0.113861	1.79363	0.335635		1.23919	-0.0532614	0.600979	-0.0269757	0.869873	0.492588	-0.129062	-0.630582	0.996469	0.440068	-0.744568	-0.0136462
FFC	0.0949149	0.0414323	-0.0616686	-0.353254	-0.19331	-0.0918844	-0.298819	-0.13269	-0.429643	0.576853	0.221411	-0.197964		0.209578	0.0354849	0.142753	1.04191	0.6542	0.253119	0.429019	0.225794	1.03708	-0.325369	0.272569	0.391429
PHA1	0.0492523	0.390981	0.272	0.436839	0.153905	-0.16505	-0.0571338	0.742874	-0.08387	0.223434	0.2395	-0.101454		0.0586614	-0.323816	-0.245361	-0.463769	-0.150185	0.130646	-0.0610134	-0.727637	0.0712408	-0.445735	-0.250482	0.2001
PHA2	0.0695405	0.0757784	0.161113	0.00699742	0.144426	0.220766	-0.0736136	0.334426	-0.0549693	-0.230762	0.207928	0.00255083		-0.15202	0.0328042	-0.000742977	0.0354657	-0.107897	-0.196265	0.0518119	-0.343777	0.0446714	0.443816	-0.0854945	0.0673633
PHA3	0.046971	-0.0736171	0.0512307	0.44953	0.278386	-0.113309	-0.0155735	0.565837	-0.266191	-0.743778	0.533878	0.120659		-0.113395	0.04614	-0.000673798	-0.416785	-0.338652	0.143495	0.000981414	-0.492925	0.195973	0.874538	-0.203886	-0.234262
LO1	-0.121925	1.19505	0.270437	0.4268	0.471674	0.186886	0.0286294	0.115511	0.0176054	0.422025	0.453274	0.0794477		0.433992	-0.591911	-0.118213	0.101162	0.0975764	0.0453877	0.0254507	0.235965	0.502966	-0.179998	-0.0436047	0.144389
LO2	-0.0987567	-0.140745	0.0654955	0.72308	-0.213553	-0.130811	-0.328091	0.0274762	0.313177	-0.0194059	0.598798	0.478658		0.348195	0.157186	0.055506	-0.795333	0.84424	0.297225	0.737074	0.441701	0.149946	-0.0743436	-0.221073	-0.185746
LO3	-0.517232	0.887773	-0.368728	0.114002	-0.189678	0.229028	0.169489	0.561928	0.0284669	-0.241035	1.60403	0.138887		0.690309	-0.761413	0.309489	0.25481	0.779032	-0.230514	-0.0264189	-0.21205	0.290582	0.618007	-1.01198	-0.0811209
LIPv	0.336207	0.52191	0.865647	0.128562	0.0408553	-0.0928739	1.38384	0.303431	-0.846369	-0.353033	1.27852	0.0996518		-0.288285	-0.147508	-0.769065	0.0946605	0.371797	0.258626	-1.13268	-0.385041	0.788859	0.999988	-0.656309	0.0117691
LIPd	0.706368	0.442547	0.968705	1.02941	-0.0110976	0.161835	0.334317	0.617639	-0.490666	-0.141042	1.09586	0.767443		-0.783858	-0.391222	-0.987904	-0.797689	0.0350231	-0.179625	-0.173937	-0.580611	0.411253	0.944649	-0.769208	-0.405787
IPS1	0.132371	0.184416	-0.654499	0.373426	0.176684	0.0237341	0.063399	-0.167346	0.0792821	0.243729	0.0337754	0.0783154		0.171991	-0.0573925	0.702925	-0.426771	-0.175582	-0.21245	0.00517537	0.145063	-0.0946364	0.099888	0.0979394	-0.276457
Right Panel
x = motion + static	hemisphere 1													hemisphere 2
	Subject1	Subject2	Subject3	Subject4	Subject5	Subject6	Subject7	Subject8	Subject9	Subject10	Subject1	Subject2		Subject3	Subject4	Subject5	Subject6	Subject7	Subject8	Subject9	Subject10
V1	7.50756	5.56895	9.05347	1.99685	9.4073	4.13367	4.20384	3.80661	1.79357	7.95753	9.52289	8.41653		14.727	5.78563	4.37809	5.6037	9.62289	5.98175	8.19532	9.07456
V2	5.63773	3.92569	10.4395	-0.792258	8.66964	2.64552	1.48176	1.87785	0.856057	8.42931	9.81208	8.18617		8.70377	3.50145	2.36806	5.37585	7.31158	2.94895	3.25613	10.0351
V3	2.25929	1.31014	4.48547	0.764013	3.89152	0.905263	2.42374	0.117212	-0.280056	2.44492	2.04219	3.59705		1.44381	2.09351	2.47655	3.60016	3.72341	7.84049	3.15458	2.52465
V3A	2.16697	0.428413	2.37322	-0.767289	3.8542	2.37777	1.27173	3.25911	0.758021	1.12931	0.548539	0.252022		2.87755	0.0334848	1.36385	1.89196	1.46132	3.29693	1.63954	0.115818
V3B	0.866409	2.52349	2.13134	0.591992	2.41196	1.57873	3.38969	1.61356	0.567947	1.07938	1.97487	1.87445		3.48572	0.0597559	3.03018	2.80999	2.04907	2.75618	1.74893	-0.516689
V4	0.677499	1.90516	3.88113	1.77629	2.10011	2.05322	3.60297	0.636083	-0.0844112	2.80986	1.93136	1.4937		2.21807	1.0815	2.6886	2.78884	1.42266	2.99096	1.29871	2.05315
V4t	1.64894	3.10326	2.67689	1.23553	1.17389	4.00769	0.964432	0.300263	-0.62033	1.15468	1.58578	2.91019		-0.241565	0.732785	0.608882	0.824549	2.46915	2.28373	0.529651	-0.556213
MT	3.06437	2.26248	1.38409	1.17025	1.01598	2.98688	-0.492719	2.38098	-0.223565	0.0119516	0.82368	0.0870333		1.99476	0.889598	-0.533831	1.9083	0.866003	1.00093	0.563977	0.276912
MST	0.818348	1.71013	4.4876	1.05465	0.605931	2.93666	2.26803	1.07221	-0.718408	1.38214	1.57713	0.470016		2.96544	1.3623	-0.231462	0.0295973	1.25661	0.913679	-0.679267	-0.165343
FST	0.901954	1.49185	4.19274	0.664813	1.20823	2.58949	1.53587	1.1917	-0.268581	1.7543	2.29676	2.57264		2.19185	0.791279	0.61108	2.38552	1.63045	1.73079	-0.446093	0.651481
PIT	3.59739	4.83656	7.26942	0.688778	4.37868	3.53399	3.5991	2.48752	3.57549	4.67323	4.62001	6.6274		6.36486	2.7118	3.74514	5.2392	8.65287	2.51732	6.57757	8.15987
FFC	3.27713	1.85761	1.60669	-1.93471	5.19465	4.82478	1.93482	-0.738962	0.85029	3.05598	2.21503	1.55054		1.2057	-1.9751	0.029067	2.91097	2.27501	0.620635	3.78037	0.0826423
PHA1	0.413996	0.969868	1.09241	-0.47776	-0.0148298	0.26823	-0.106685	-0.701407	-2.47976	-0.296378	0.676268	1.1269		1.24412	-0.0566798	0.813628	0.924684	-0.401743	-0.545471	-0.674629	-0.935224
PHA2	0.205136	0.7979	1.11589	-1.1695	0.690715	2.17308	-0.946831	-0.402235	-3.4156	-0.68277	0.0641964	1.11075		1.59275	-0.189798	1.41947	0.887627	1.51566	1.30057	-0.0538826	-0.428433
PHA3	-0.0396847	0.394445	0.811652	-0.873016	-0.429872	1.37009	-0.588103	-0.551067	-2.9424	-1.62859	0.117702	1.29009		0.6044	-0.47608	1.41267	1.25948	0.678478	-0.165564	-0.337118	0.0417759
LO1	2.92484	0.927748	2.58174	0.817454	1.38366	3.0041	3.62466	1.75388	0.748565	1.0229	1.40687	2.65532		2.39396	-0.497221	2.54208	2.14328	1.51337	0.836613	2.70127	-0.736539
LO2	1.85549	2.90915	3.41842	-0.8522	1.39783	3.17926	1.76853	0.390205	0.64706	2.6793	2.59776	2.45485		1.86282	0.251119	1.00386	3.77707	2.16371	0.94907	0.0356311	0.683197
LO3	1.86983	1.87129	1.42514	0.39852	0.720323	4.4516	3.65205	2.36484	-1.51181	-0.871988	1.44965	0.978777		2.31982	-1.1889	1.14653	1.46475	1.75792	0.795918	1.24379	1.92451
LIPv	0.533339	-1.80578	1.85825	-1.81793	-1.81793	0.0197184	-0.53377	-0.53377	3.0985	-0.107795	3.84598	0.707678		1.98781	1.98781	0.409583	0.0368068	2.39293	2.39293	0.634963	-0.575944
LIPd	0.973194	-0.771329	1.3904	-1.19603	0.330134	1.56393	1.52142	1.01029	-0.0664832	0.479547	1.73026	-1.02322		1.6814	-2.38445	0.126697	-0.591908	0.33344	0.33344	0.341766	-0.565394
IPS1	1.32958	0.129849	1.57023	-0.651636	0.172537	1.28681	1.56522	0.320708	-0.224253	0.102796	1.37306	-1.04511		3.10569	-2.40938	1.34281	1.06182	1.50658	0.708366	0.314273	0.539399
y = motion - static	hemisphere 1													hemisphere 2
	Subject1	Subject2	Subject3	Subject4	Subject5	Subject6	Subject7	Subject8	Subject9	Subject10	Subject1	Subject2		Subject3	Subject4	Subject5	Subject6	Subject7	Subject8	Subject9	Subject10
V1	1.82025	1.85985	2.70536	1.66171	1.07229	1.05973	0.792734	1.37726	2.37208	2.09187	2.75481	1.36887		4.36581	1.13831	1.52796	1.30142	1.17355	1.98975	3.73505	3.42838
V2	1.66377	2.0547	3.53218	1.90246	1.93973	1.28682	0.878493	0.725497	1.98224	2.9423	2.65794	2.00345		2.82383	1.32979	0.922629	1.26913	1.98186	1.48174	2.26798	4.10517
V3	0.670428	0.499767	1.21026	0.847154	0.884178	0.366206	0.0351049	0.133328	0.573691	1.47683	0.781758	0.968914		0.644127	0.72052	0.860789	0.461289	0.661276	0.951986	1.14985	0.980066
V3A	1.44041	0.873003	1.41908	0.894435	1.2729	0.367846	1.06081	1.33777	1.35018	1.30641	0.539934	1.18029		1.70274	0.779387	1.49651	0.314747	1.73546	0.761917	1.49621	1.147
V3B	1.08859	0.686824	0.883573	0.606539	0.994507	-0.33098	0.278767	0.486114	0.778596	0.648516	1.00653	0.254463		0.911698	0.398	1.32348	-0.27268	0.221402	0.863224	0.837624	0.00145936
V4	0.255468	0.10074	0.585815	0.614312	0.420794	0.0573195	-0.141994	0.33101	0.506748	1.35442	0.362308	0.142182		0.374104	0.404133	0.7062	0.15622	-0.0217934	0.619931	0.559087	1.35481
V4t	0.999124	0.444473	1.01538	1.06203	2.08481	0.394662	0.785207	1.09666	1.03307	1.7763	1.2544	0.736205		1.0635	1.55647	1.31486	0.184116	1.7337	1.219	1.29274	0.635211
MT	3.00236	0.614936	0.850626	1.21707	2.39123	1.00156	0.220823	1.75923	1.8212	2.01126	0.805229	0.398392		2.11621	1.05677	0.557052	0.457159	0.384146	0.969155	1.56172	1.08123
MST	1.5283	0.509468	3.00453	1.09437	2.30482	0.516319	1.18157	1.56486	0.637955	1.72913	1.96509	0.454162		1.77787	1.0417	0.998646	-0.0104301	1.04827	1.87448	1.07494	0.407572
FST	0.35684	0.649373	2.36754	0.883895	1.66767	-0.048289	0.709793	1.16708	0.78448	1.75644	2.0836	0.746771		2.29522	0.562717	1.80727	0.481585	0.936863	1.87285	0.441305	0.765925
PIT	0.591142	0.21302	1.56553	0.341362	0.666171	-0.30856	0.186352	0.964566	0.862943	1.90241	0.95151	0.712964		1.16231	0.940831	0.878014	-0.281532	0.359594	0.604998	1.42617	2.09677
FFC	0.94179	-0.183218	0.901545	0.768921	1.54687	-0.406693	0.323577	0.764523	0.745947	2.42889	0.550551	-0.232434		0.386332	0.914114	1.70023	-0.2719	0.989447	1.03999	0.477136	1.93873
PHA1	0.0391654	-0.218878	0.323445	-0.0228716	0.245382	-0.040972	-0.00910316	0.247784	0.461963	0.435634	0.0118486	0.259925		0.0963597	0.105773	0.880804	-0.315431	0.0996873	0.817358	0.469989	0.655102
PHA2	0.113425	-0.205871	0.277106	-0.026234	0.108909	-0.21994	0.351925	0.661779	0.210793	0.834827	0.170613	0.312536		0.256163	-0.00801959	0.492243	-0.028831	-0.128262	0.396277	0.374631	0.36263
PHA3	0.0911575	-0.181822	0.341701	-0.0714298	-0.0193714	-0.0306947	0.193345	0.374158	0.135548	0.669627	0.259045	0.0754337		0.195328	0.0272302	0.756863	-0.131198	0.0532795	0.660491	0.286881	1.74377
LO1	1.02346	0.302807	0.731259	0.496559	1.10913	0.0655571	0.0780445	1.18715	1.04311	1.24056	1.29843	-0.16419		0.90947	0.203654	1.20458	0.144921	0.474639	0.591021	0.358501	1.06496
LO2	0.970182	0.0559686	0.457123	0.436181	0.354357	0.0556539	0.12705	0.888683	0.928755	2.57451	1.45418	0.045354		0.717376	1.01629	1.0433	0.238211	-0.082447	1.06867	-0.0901473	1.81415
LO3	1.17284	0.148714	0.751536	0.935467	1.33798	0.394378	0.412147	2.11067	1.10056	1.2838	0.514066	0.126285		1.15971	0.100698	1.05333	-0.0021347	0.204407	0.965944	0.908886	0.901547
LIPv	0.714854	0.762891	0.278393	0.265763	0.265763	-0.621282	0.0635501	0.0635501	1.11148	0.921369	1.4235	-0.128681		0.731228	0.731228	0.826502	-0.358849	0.318789	0.318789	0.838998	0.697545
LIPd	0.6005	0.832682	-0.122277	0.0973383	0.157411	-0.243072	0.135901	-0.138089	0.594921	0.570434	0.805154	0.178216		0.580484	-0.501118	0.574516	-0.596189	0.45807	0.45807	0.67217	0.943777
IPS1	0.695765	-0.204008	0.0966863	0.202186	0.837783	-0.522415	0.500588	0.834652	0.687748	0.410535	0.518385	0.125379		1.04265	0.34297	0.840865	-0.609508	0.221124	0.636672	0.790943	1.23243

## Sheet: Fig6e
'LIP_FEF_LH'	'LIP_FEF_RH'	'LIP_PIT_LH'	'LIP_PIT_RH'	'PIT_FEF_LH'	'PIT_FEF_RH'
0.00140697	0.000570359	0.000158422	0.000411177	5.27389e-05	8.9935e-05
0.00128982	0.00288314	0.000620282	0.000332391	0.000435961	0.000103147
0.00223541	0.00124999	0.000183461	0.000408965	4.77702e-05	5.20377e-05
0.00179117	0.00190669	0.000101492	0.000282749	0.00018752	0.000155345
0.00151571	0.00156741	0.000310772	0.000155493	4.40624e-05	1.55843e-05
0.00120712	0.00234966	0.000624015	0.000397665	0.000538973	0.00024846
0.00144553	0.000703665	6.43169e-05	0.00025665	3.25792e-05	0.000131979
0.000311595	9.0654e-05	8.45949e-05	0.000215483	5.00069e-05	3.48035e-05
0.00337761	0.00241163	0.000178875	0.000663696	0.000555891	7.21119e-05
0.00228235	0.0017443	5.85771e-05	4.93021e-05	0.000285556	9.16242e-05
0.00272901	0.00228851	0.000533385	0.000615588	0.000688101	0.000100902
0.00374115	0.00232723	0.000146265	0.000682327	0.00040179	7.15037e-05
0.000974108	0.00160527	0.000129898	0.000616389	0.000151971	2.09505e-05
0.00155246	0.000625856	0.000460145	0.000263393	0.000309088	0.000350222
0.0015278	0.0013957	0.000122415	0.000367896	5.90767e-05	0.000556711
0.00126676	0.00179326	0.000236098	0.000181594	2.62524e-05	6.83214e-05
0.00263693	0.00203535	4.92952e-05	0.000143471	9.16386e-05	6.63741e-05
0.00131536	0.00295069	9.41386e-05	0.000380637	0.000406667	0.000480573
0.00151183	0.00153318	0.000122731	0.000313435	5.8284e-05	NaN
0.00262003	0.00231539	8.08538e-05	0.000482512	7.08518e-05	8.30962e-05
0.00029269	0.000477052	5.55279e-05	0.000522789	0.000103239	0.000107729
0.00329219	0.00298886	0.000214872	0.000608409	0.000250074	9.89303e-05
0.00171111	0.00150644	0.000350633	0.000538496	6.79796e-05	0.000115951
0.00185265	0.00293903	0.000135858	0.000181383	4.64905e-05	0.000139736
0.000342485	0.000687114	8.25813e-05	0.000337402	0.000449114	0.000430343
0.000688282	0.00137638	0.000473414	0.000703277	0.000264238	0.000144637
0.00156213	0.00297702	0.000173528	0.000273466	3.27012e-05	0.000135244
0.00176373	0.000796661	0.000247609	0.000377447	2.37044e-05	0.000927708
0.0023209	0.0012095	0.000323437	0.000352387	0.000164537	0.000503848
0.00234907	0.000951176	0.000273002	0.000600771	0.000419022	0.000166174
0.00115042	0.00119988	0.000177736	0.000129206	5.55911e-05	2.71097e-05
0.00149744	0.000629041	0.000288331	0.000669421	9.02621e-05	0.000113395
0.00406856	0.000985418	8.44792e-05	0.000192088	0.000231735	4.34534e-05
0.00342928	0.00131728	0.000125715	0.000260064	9.06186e-05	6.92268e-05
0.00198438	0.00205419	0.000307105	0.000738147	5.93946e-05	0.000157246
0.00147282	0.00204011	7.54297e-05	0.000344106	0.000563319	4.95865e-05
0.00308366	0.00203719	0.000237261	0.000396652	0.000232627	6.55736e-05
0.00103522	0.00104543	0.000131595	0.000178025	4.06622e-05	8.73812e-05
0.00222127	0.00195339	7.3467e-05	0.000284621	4.36623e-05	6.08914e-05
0.00191003	0.00257336	8.60703e-05	0.000241351	0.00011852	3.7955e-05
0.00122092	0.00110365	5.81797e-05	0.000231215	0	4.35452e-05
0.00130117	0.00193387	4.50845e-05	0.000538085	0.000100333	0.0001386
0.000964725	0.00174097	0.000320873	0.000606437	4.5421e-05	6.01084e-05
0.000688297	0.00102706	0.000131226	0.000187484	5.5738e-05	0
0.0017099	0.00213976	0.000196075	0.000367268	0.00022022	0.000107771
0.00151984	0.00380386	0.000106645	0.000400998	0.000767388	0.000336781
0.00266464	0.003581	4.64191e-05	0.000621825	4.74016e-05	0.000364909
0.00221225	0.00116132	0.000204685	0.000299752	3.78499e-05	4.39137e-05
0.00265892	0.00341846	0.000162068	0.000199205	4.29466e-05	0.000105512
0.000696307	0.000627877	0.00040775	0.000635919	1.41439e-05	7.42625e-05
0.00158135	0.00102208	0.000187042	0.000441582	4.01126e-05	5.80063e-05
0.00121252	0.000374998	0.000495723	0.000309227	4.03304e-05	6.8125e-05
0.000943832	0.00178305	0.000179522	0.000485676	6.77758e-05	5.48266e-05
0.00153921	0.000790503	8.80283e-05	0.000291045	0	0.000109956
0.000960021	0.00146234	7.78228e-05	0.000495377	4.23982e-05	3.11188e-05
0.00121479	0.00137228	0.000248236	0.000514927	0.000102097	0.000108983
0.00142863	0.000900574	4.69966e-05	0.000573436	2.25931e-05	2.18616e-05
0.000907024	0.00223492	6.46296e-05	0.000385252	4.35637e-05	3.0749e-05
0.00130749	0.000947409	0.000216612	0.000494692	4.57363e-05	7.75023e-05
0.00289617	0.00345238	0.000111859	0.000320478	0.00142588	0.000174788
0.000992709	0.00139258	0.00014322	0.0002993	2.94375e-05	8.52303e-05
0.00104346	0.0011305	5.81843e-05	0.000476045	2.75616e-05	8.82053e-05
0.00331502	0.00157248	0.00019631	0.000481859	0.00010481	6.60558e-05
0.000578072	0.00108003	6.82053e-05	0.000522873	0.000368813	0.000187988
0.00103839	0.00103266	0.000124393	0.000478489	0.000168726	4.86374e-05
0.000259541	0.00119421	8.79984e-05	0.000498308	0.000132309	9.87312e-05
0.00170384	0.00153194	0.000249856	0.000439897	0.000110346	0.000257417
0.00122755	0.00156766	6.39612e-05	0.000342576	0.000146658	0.000148136
0.00242793	0.00172364	0.000289897	0.000322831	0.000144926	0.000124546
0.00179067	0.00124853	0.000149833	6.32484e-05	4.96288e-05	6.85946e-05
0.000716227	0.000898022	0.000273072	0.000572108	1.55994e-05	0.000122931
0.00261187	0.00294504	0.000371913	0.000301131	0.000362602	0.000172118
0.00181805	0.002755	0.000240204	0.000461633	3.3563e-05	0.000153663
0.00122183	0.00193791	0.000236613	0.000735939	7.44135e-05	8.6944e-05
0.00281401	0.00139554	4.06951e-05	0.000110232	0.0001712	8.53478e-05
0.00216558	0.00131823	0.000107243	0.000454461	8.68779e-05	6.01731e-05
0.000873607	0.000198541	7.79678e-05	2.84619e-05	4.50119e-05	7.27704e-05
0.0015996	0.00185792	0.000245317	0.000436354	0.000211893	7.5069e-05
0.000257709	0.000107515	4.61075e-05	1.38943e-05	1.66707e-05	5.7166e-06
0.00207014	0.000640585	0.000152086	0.000229538	9.03812e-05	0.000180654
0.00136925	0.000985161	0.000151311	0.000498194	0.000174699	5.6252e-05
0.000863393	0.00210418	0.000128324	0.00078038	0.000121396	6.50172e-05
0.00127772	0.00154588	0.0005024	0.000420606	0.0011272	0.000252989
0.000988567	0.00111813	0.000332937	0.000423872	4.83799e-05	7.98715e-05
0.00237364	0.00157641	0.00062844	0.000791031	4.6161e-05	0.000276503
0.00220298	0.00201387	5.29548e-05	0.0003548	0.000151181	4.31612e-05
0.00182863	0.00104854	0.000132419	0.000400825	4.84246e-05	0.000100273
0.0011032	0.000909752	0.0001242	0.000289287	7.28513e-05	0.000222926
0.00269299	0.00199247	0.000394999	0.000979097	0.000111005	6.2858e-05
0.00204362	0.00274383	3.75744e-05	0.000584799	0.000110538	8.48452e-05
0.00325243	0.00234521	4.0071e-05	0.000371661	5.6614e-05	8.92039e-05
0.00280221	0.00112803	0.000352538	0.00032586	9.12641e-05	0.000246259
0.00103672	0.00204584	3.36544e-05	0.00018423	0.000393323	0.000167854
0.00215829	0.00127571	0.000115918	0.000170609	0.00046178	0.000134621
0.00162639	0.000913833	0.000241323	0.000258943	7.47476e-05	0.000129137
0.00321888	0.0047128	0.000284908	0.000270387	6.45918e-05	0.000198349
0.00153291	0.000516857	0.000379613	0.000154346	1.59737e-05	6.32454e-05
0.000684532	0.00277762	3.3626e-05	0.000518391	0.000200966	7.1883e-05
0.00159077	0.0011899	0.00024218	0.00078567	0.000109138	0.000149139
0.0025757	0.00188272	8.77482e-05	0.000252296	0.000650227	3.9215e-05
0.00180763	0.003118	0.000244795	0.000436815	2.4349e-05	3.45053e-05
0.00263804	0.00228577	0.000158023	5.28016e-05	4.44666e-05	0.000131881
0.00184906	0.00291949	0.000102924	0.000337087	0	4.6886e-05
0.000164854	0.00139552	0.000156389	0.000585977	6.99953e-05	6.8927e-05
0.00188478	0.00117331	0.00013949	0.000164673	0.000181047	0.000103042
0.0021255	0.0015946	0.000133331	0.000108219	0.000102395	0.000424076
0.00243383	0.00285937	2.98525e-05	0.000216969	3.29512e-05	0.000141046
0.000973905	0.00182407	0.000373764	0.000156109	4.34537e-05	3.57173e-05
0.000432269	0.00135328	0.000121889	0.000270977	4.31867e-05	4.47284e-05
0.00332945	0.00175471	0.000160723	0.000819831	0.000142358	0.000101326
0.00107459	0.000526221	0.000113632	0.000938329	3.57969e-05	9.64062e-05
0.00186193	0.00206026	0.000458452	0.00029527	0.000131388	0.000111722
0.00199004	0.00141874	0.000377315	0.000682406	4.47032e-05	0.000120839
0.00239395	0.00208357	0.000292936	0.000597834	0.000399935	7.39602e-05
0.000657678	0.00138225	0.000100684	0.000282884	0.000318504	0.000334926
0.00308897	0.00107946	0.000529963	7.16282e-05	8.14608e-05	0.000519616
0.00191897	0.00206927	0.000107465	0.000367883	5.58606e-05	0.000118597
0.00190915	0.0021374	0.000130411	0.000201719	3.4888e-05	0.000201387
0.00124224	0.00193866	0.00016283	0.000329036	4.13815e-05	9.65733e-05
0.00114516	0.000623261	0.000239829	0.000773869	2.86445e-05	4.41646e-05
0.00161038	0.000573684	0.000110434	0.000485345	1.76266e-05	0.000119568
0.00201161	0.00219757	0.000268627	0.00102765	0.000124841	4.91438e-05
0.000729011	0.00183313	5.28298e-05	0.000369058	1.99515e-05	5.79521e-05
0.00245302	0.00248147	0.000124924	0.000414779	0.000198518	6.80347e-05
0.00140894	0.0018887	7.95317e-05	0.000696899	0.000340617	0.000106847
0.00191831	0.00134319	0.000593353	0.000338454	3.52348e-05	0.000158734
0.00121435	0.00257889	0.000302005	0.000300163	0.000233151	0.000474301
0.00106209	0.00210418	0.000326599	0.000551775	0.000186439	0.000143519
0.00185777	0.00282908	5.5662e-05	0.000204476	0.000601565	2.50309e-05
0.00199613	0.00189239	0.000814056	0.000486857	0.000174013	0.000122229
0.00340023	0.00206083	0.000211749	0.00034633	8.95091e-05	0.000141378
0.00131582	0.000569604	4.9806e-05	0.000102473	5.04944e-05	5.20591e-05
0.000991754	0.00123664	6.89514e-05	0.000313293	0.000119071	0.000614151
0.00139145	0.00147336	0.000332408	0.00035907	0.000147841	4.75583e-05
0.00338601	0.00148271	0.000148334	0.000134815	1.39152e-05	0.000101485
0.00116284	0.000859356	3.51809e-05	0.000244544	2.38981e-05	7.55684e-05
0.00114784	0.00192784	0.000119453	0.000276621	0.000208696	6.97226e-05
0.00261186	0.00148091	0.000129252	0.000286301	7.90145e-05	2.69549e-05
0.000844888	0.00170037	0.00022411	0.000367535	3.227e-05	2.95202e-05
0.0027611	0.00205255	0.000191927	0.00011663	0.000135729	4.67926e-05
0.00202568	0.00107307	0.000108085	2.74918e-05	0.000408761	0.000656336
0.000633605	0.00110479	5.27048e-05	0.000754248	3.3869e-05	0.000151366
0.00320814	0.00131243	0.000279802	0.000626897	0.000118547	6.95091e-05
0.00270246	0.00135055	0.000220113	0.000386163	0.0001647	8.82434e-05
0.00186389	0.00164877	0.000357022	0.000145122	5.63978e-05	5.70919e-05
0.00304144	0.00138146	0.000126834	0.000510055	0.000192756	7.4191e-05
0.000770041	0.00166958	0.000148069	0.000219982	5.8691e-05	0.000368179
0.00192148	0.00128782	0.000190847	0.000679808	0.000103795	8.13846e-05
0.00100683	0.00118389	0.000130814	0.000177104	5.94123e-05	3.60865e-05
0.00130298	0.00215936	0.000289278	0.000219282	0.000603656	6.58318e-05
0.00158961	0.00162971	0.000131819	0.000441246	0.000125179	9.81078e-05
0.00133159	0.00188447	0.000313733	0.000935233	6.97361e-05	9.84582e-05
0.00391422	0.000666811	0.000146648	0.000382638	8.96695e-05	8.27155e-05
0.000652907	0.000534914	0.000510512	0.000193352	4.52743e-05	0.000132742
0.00206506	0.00265963	0.000320993	0.000954865	2.89723e-05	1.31296e-05
0.00165974	0.00210101	0.000595791	0.000266807	2.54176e-05	0.00044179
0.00476707	0.00159453	7.77967e-05	0.000631598	0.000116997	8.81986e-05
0.00234485	0.00250814	0.000220846	0.00102987	0.000184018	0.000332487
0.00190348	0.00168792	0.000256379	0.00022442	8.99371e-05	0.000104094
0.00143872	0.00141078	7.98378e-05	0.000417742	2.67804e-05	2.5909e-05
0.0031899	0.00101812	0.00018701	0.00054944	9.82021e-05	5.09355e-05
0.00144786	0.00124091	0.000145584	7.73517e-05	4.46139e-05	5.82715e-05
0.000575712	0.00122668	8.94878e-05	0.000223724	0.000726494	0.00021712
0.00161918	0.00112598	0.000105808	0.000380159	0.000373776	0.000269403
0.00336027	0.00156631	2.45605e-05	0.000199916	0.000118513	0.000229143
0.0020557	0.00165961	0.000153332	0.000466405	0.000207627	5.69205e-05
0.000621217	0.000931625	4.09718e-05	0.000342806	5.8349e-05	7.6454e-05
0.00262958	0.000951213	0.000410628	0.000313211	0.000308713	0.000106084
0.00234796	0.0017434	0.000166442	0.000350751	0.000124365	0.000125718
0.00373	0.00160253	6.28679e-05	0.000612125	0.000297971	0.000109724
0.00123243	0.00154905	0.000236947	0.000379819	2.31463e-05	0.000124225
0.00113802	0.00380884	0.00025786	0.000834125	5.31573e-05	6.22382e-05
0.00195013	0.00159081	0.000134664	0.000199118	0.00010543	0.000149856
0.000935671	0.00225252	5.68653e-05	0.00028836	0.00151949	0.00100566
0.00193374	0.00150464	0.000156747	0.000458711	0.000158286	0.000121216
0.000692856	0.00210038	0.000275581	0.000326016	2.29962e-05	6.66739e-05
0.00161958	0.0013458	0.000200749	0.000592629	2.08658e-05	3.34317e-05
0.0019064	0.00298261	0.000310946	0.000695204	5.32644e-05	7.40548e-05
0.00165281	0.00121997	0.000146793	0.000538125	1.46216e-05	0.000156017
0.00162125	0.00241562	6.54549e-05	0.000531219	9.0765e-05	6.5348e-05
0.00169173	0.00131796	0.000147344	0.000621284	0.000302196	8.56193e-05
0.00110807	0.00101067	8.78447e-05	0.000162139	0.00012201	6.66974e-05
0.00225352	0.0021464	0.000158716	0.000161529	0.000151254	0.000316871
0.00182513	0.0014369	0.000518146	0.000314581	2.42109e-05	0.000254925
0.00266763	0.00230553	0.000185268	0.000445752	2.0129e-05	0.000572699
0.000247971	0.000999523	5.54291e-05	0.000401836	3.91634e-05	3.23072e-05
0.000369955	0.00103563	3.84668e-05	0.00034405	5.23555e-05	2.71347e-05
0.00116293	0.00103536	0.000208443	0.000482678	0.00045144	0.000166018
0.00222544	0.00360597	0.000469865	0.000320015	0.00010293	0.000171212
0.00150454	0.00195455	0.000445288	0.000480271	2.36387e-05	7.98387e-05
0.00360346	0.0027036	0.000273725	0.000684915	0.000113715	8.29997e-05
0.00217708	0.00153684	0.000239086	0.000842973	3.36731e-05	3.67033e-05
0.00224473	0.00259147	0.000278156	0.000179568	7.19156e-05	0.000364097
0.00143056	0.00211868	0.000143271	0.000247267	8.42312e-05	0.000792077
0.00124592	0.00125937	0.000416661	0.00017487	3.24683e-05	0.000647389
0.000958493	0.00198335	5.07536e-05	7.82213e-05	0.000872505	0.00020767
0.00274807	0.00319353	0.000153612	0.000555636	6.49708e-05	5.23027e-05
0.00362171	0.00211639	0.000659194	0.000421984	9.84237e-05	6.58722e-05
0.00331073	0.00297216	0.000329811	0.00011199	0.000977468	0.000495958
0.00246407	0.00179782	0.0002178	0.000428195	0.000362861	0.000496338
0.00198796	0.00112022	0.000180085	0.000169598	0.000147707	0.00018603
0.00239835	0.00189953	0.000450891	0.00024975	0.000297395	0.000258916
0.000616591	0.00140723	0.000409159	0.000101354	3.45281e-05	2.64649e-05
0.00135607	0.00117648	9.82074e-05	0.000200177	3.37088e-05	0.000272766
0.00303004	0.00326077	0.000107018	0.000282597	9.05323e-05	0.000131711
0.00366425	0.0045965	0.000531112	0.000580948	0.00158731	0.000183576
0.00114622	0.00122794	0.000377499	0.000276832	0.000325821	0.000182989
0.000805153	0.00165651	0.000108855	0.000144441	7.69263e-05	0.000328103
0.000755185	0.000829279	0.00016443	0.000203793	4.74939e-05	0.000103182
0.000998255	0.00128924	0.000130333	0.000754909	0.00026351	7.22315e-05
0.0010867	0.00250652	0.000245364	0.00028468	0.000178194	0.000199409
0.0022217	0.00125934	0.000217604	0.000543279	0.000118464	6.84328e-05
0.00123908	0.00254736	0.000519682	0.000504829	5.21753e-05	0.000156223
0.000949728	0.00114868	4.55244e-05	0.000703875	2.70445e-05	5.56517e-05
0.0025776	0.00241238	0.000210361	0.000164987	3.85398e-05	0.000119968
0.000628682	0.000563645	0.00021984	0.000253288	4.95796e-05	9.62854e-05
0.000640909	0.000766305	0	0.000134396	4.17165e-05	NaN
0.000832695	0.000866948	0.000160836	0.000223746	0.000147612	1.36832e-05
0.00235722	0.00113014	5.92954e-05	0.000446918	0.000108345	0.000390012
0.00307418	0.00124831	0.000256361	0.000431497	0.000171856	0.000119899
0.000752679	0.00369101	0.000395037	0.00026876	0.000348638	7.94655e-05
0.00127422	0.00211577	0.000214012	0.000317392	0.0004355	0.0001204
0.00212906	0.00190709	0.000166066	0.000598768	0.000120661	0.000185194
0.00245747	0.00336402	0.000268079	0.000203176	0.000150829	0.000146501
0.00145494	0.00067781	5.12106e-05	0.000173432	3.6688e-05	0.00115311
0.00232662	0.00223243	0.000579541	0.000335278	0.000443339	5.04342e-05
0.001585	0.00182296	8.72898e-05	0.000350376	4.00978e-05	8.87849e-05
0.00188403	0.00201804	2.88183e-05	0.000612896	0.000196956	3.95442e-05
0.00162772	0.000996702	0.000126028	0.000759884	0.000120044	0.000260128
0.00154146	0.000759282	0.00013225	0.000562644	4.69975e-05	0.000135911
0.0023775	0.00144752	7.67411e-05	0.000264338	0.000123618	0.000128231
0.00425798	0.00339664	0.000221349	0.000612585	6.71614e-05	4.5799e-05
0.00224314	0.00201028	0.000270623	0.000491588	0.000180311	8.05461e-05
0.00194306	0.0014449	0.000332265	0.000374544	0.000454879	0.000296743
0.00257293	0.00343341	0.000374306	0.00045057	0.000632036	0.000200758
0.000967359	0.000537783	0.000101525	0.000413916	7.8167e-05	0.00011707
0.00225941	0.00162734	0.000288557	0.000333001	5.66811e-05	4.48914e-05
0.00104388	0.00174885	0.00025467	0.000295142	3.13435e-05	0.000239063
0.00191391	0.00314152	0.000226185	0.00078147	4.29062e-05	0.000239865
0.00156674	0.00157888	0.000255366	0.000642588	0.000120862	0.000109636
0.00175811	0.00105535	0.000189905	0.000386972	2.39892e-05	8.44182e-05
0.00248607	0.002374	8.54738e-05	0.000443596	0.000140888	0.000189065
0.00216159	0.000715018	0.000370346	0.000322497	6.71791e-05	0.000123579
0.00185718	0.000878836	0.000352831	0.000423659	0.000340227	6.40059e-05
0.00362116	0.00364504	0.000347836	0.000282671	0.000185149	0.000271585
0.00164185	0.00212916	0.000164694	0.000488438	5.46987e-05	0.000198454
0.00143876	0.00274517	0.000261457	0.000393085	3.94716e-05	7.75415e-05
0.000499708	0.00237167	0.000110948	0.000636696	0.000186525	6.65656e-05
0.00043022	0.000537986	0.000103794	0.000792756	2.82728e-05	7.14109e-05
0.00217707	0.0017378	0.00036535	0.00135842	0.00105222	9.11749e-05
0.00261096	0.00146272	0.000113551	0.000931789	0.000179129	0.000138379
0.000651526	0.00169067	0.000114703	0.0002055	0.000156753	8.92239e-05
0.00113298	0.000567072	0.000144311	0.000127065	9.27756e-05	5.93755e-05
0.00092978	0.000760018	4.95524e-05	0.000642231	0	8.18532e-05
0.00349757	0.00128141	0.000106988	0.000152811	5.26808e-05	0.000124505
0.0022279	0.00165043	9.44623e-05	0.000206822	4.87677e-05	7.21616e-05
0.00239207	0.00205433	0.00048659	0.00129526	6.19207e-05	9.48652e-05

## Sheet: Fig6f
'LIP_FEF_LH'			'LIP_FEF_RH'			'PIT_FEF_LH'			'PIT_FEF_RH'			'LIP_PIT_LH'			'LIP_PIT_RH'
Count	Length	Volume	Count	Length	Volume	Count	Length	Volume	Count	Length	Volume	Count	Length	Volume	Count	Length	Volume
6268	44.6561	9587	1146	43.7761	4156	170	97.3188	7660	50	110.228	4821	172	53.6686	3545	7199	55.2058	13378
2136	53.1957	7244	2984	45.8561	5741	1146	102.589	10610	227	154.465	12914	665	55.6346	4730	5514	60.1439	8134
3270	47.8709	7810	497	60.8889	5568	423	100.617	8191	170	129.038	14472	5946	50.7158	8885	49911	49.4861	9361
5165	65.0714	10256	2127	46.948	4267	167	135.256	13050	44	136.432	4546	1470	51.5133	4827	8904	61.7769	8560
13962	56.2034	13375	1011	51.8257	4300	345	115.578	10821	180	115.428	7830	2125	50.347	4519	10051	67.3555	11456
7087	50.2932	9421	139	49.1712	2320	17	159.6	3441	53	147.064	4876	2747	48.6902	5140	3735	58.6391	9001
11512	46.0735	9132	1173	56.165	5366	1037	121.465	11844	207	129.462	9402	3746	63.2748	7883	17067	83.9942	6357
5354	44.1971	8265	578	51.7893	4611	109	103.936	4072	169	96.9243	9083	375	50.4949	3792	4727	47.5408	7377
1194	55.7992	5629	53	65.4679	2085	17	118.647	2213	12	127.183	1959	48	53.1625	1296	190	107.119	9783
20640	73.9743	11744	718	59.2412	4908	760	108.829	10997	225	116.163	12927	956	62.0655	8433	15562	67.9212	9613
11158	45.5055	8592	18	97.6889	2229	102	116.318	4207	18	113.211	2546	100	56.636	2408	6209	70.2334	7439
38742	41.4159	8410	4786	53.0651	6365	1730	101.636	11243	104	98.8788	5778	4691	61.7184	6542	13231	47.7795	10331
30594	44.8372	5484	2717	36.3243	3659	953	88.1897	6467	101	102.034	9117	1938	40.9939	3920	9414	56.8088	6079
1447	46.3408	8021	1878	52.6982	5805	112	122.761	6827	66	149.727	9588	2977	45.2578	3653	13123	53.3712	9674
12162	36.9663	6370	645	58.3708	5206	708	94.3401	10470	340	100.558	9468	5330	51.2175	6987	1126	62.6719	7501
18252	50.8434	12536	547	61.6888	4229	99	100.261	7077	670	108.136	9235	1440	60.9943	6199	24058	65.1083	11645
4238	55.8895	10353	1092	53.5989	5306	55	122.095	6445	69	124.145	6599	5027	47.8013	6939	12946	66.5791	10248
19684	57.211	8860	39	55.8667	1892	9	142.756	1603	15	113.08	2013	28	60.0357	1609	12737	53.7309	5274
10257	72.5584	3699	1520	59.9038	6233	487	116.194	8692	426	109.251	9169	275	66.8735	5454	29573	67.8361	6153
15286	51.6294	13217	108	69.4463	3615	19	131.737	3026	1	157.2	209	412	59.6354	4430	9507	73.0163	11779
5580	68.0573	12672	837	62.3391	9663	34	145.253	5493	42	148.486	6934	438	54.5717	5490	30235	73.8974	11614
225	52.1876	4163	209	50.4411	2643	7	140.343	1219	10	156.3	1882	57	51.9579	1991	775	59.2983	6024
18331	45.2409	10190	296	53.4074	2764	123	96.935	4488	42	107.11	4433	725	50.1644	4260	38326	61.2311	10678
12978	41.3393	7572	456	53.5162	3657	77	90.348	2955	23	124.678	3263	1269	50.6807	4934	7973	73.5103	8081
4152	50.5303	10872	116	58.4259	3594	43	110.074	4844	12	144.55	2192	522	52.2456	5365	12494	56.9435	9784
4994	48.1543	9130	1148	68.8373	7843	1125	103.064	8642	2110	110.734	9218	1743	60.1432	6925	16733	65.6791	5636
553	49.1667	5765	1674	45.9656	4608	1326	92.7703	9257	4078	102.553	10577	388	51.6778	4763	1543	59.3865	9214
2712	49.5021	9729	2185	60.2295	6089	150	102.321	6980	143	100.133	5963	770	53.0545	4202	5614	54.483	11565
8016	52.8317	11581	533	59.7989	5070	39	128.277	5463	71	100.344	4828	1536	51.6493	4380	24075	53.9356	9787
5490	67.3093	8430	1510	47.9517	4740	2249	123.662	4834	1823	108.574	6100	520	71.7315	5724	4645	60.4417	9166
9538	49.8361	3901	614	50.7557	5678	200	103.841	9933	962	120.003	10823	707	56.6817	4421	6135	62.1319	12949
18038	52.0274	9473	2176	54.2664	5053	1437	101.609	9663	584	99.5068	8359	1928	58.1002	5655	6612	58.5139	13652
3433	53.3888	11811	572	55.9951	5830	137	95.3737	9031	57	136.73	8284	1470	48.4344	8037	3807	56.7301	10836
5724	57.6384	12675	654	56.9153	5050	62	100.329	5277	25	112.464	3299	4843	53.4019	7489	976	86.0754	7813
9281	49.2467	3164	88	54.5023	2302	69	96.1333	3774	159	100.169	6968	103	56.6757	3218	2068	60.3353	9172
12448	77.4637	9132	68	65.7059	3541	201	120.466	14417	43	145.772	6642	327	68.1229	7823	20990	77.9397	8759
7709	50.8505	6050	1983	47.0171	3438	71	100.428	4649	29	103.366	3063	7488	45.9846	4087	923	63.0748	5142
10071	40.7865	3824	408	55.5912	6461	402	96.7129	12800	27	143.385	4484	1142	51.9184	7731	2540	61.3839	10521
22782	55.0691	5637	1348	56.5061	4609	602	88.3641	7246	92	100.424	6203	740	51.1989	3237	9228	60.845	6889
5154	48.6877	9822	319	55.627	3964	53	134.377	5988	42	125.767	5510	320	65.7525	4565	10132	64.8662	10100
7599	51.6755	9931	337	58.6279	4113	41	126.702	5452	52	117.708	6037	363	60.9592	7083	14265	70.1695	12657
8552	49.4737	9777	260	56.0892	5750	131	113.2	5481	103	142.986	12005	1184	55.8981	4776	11605	62.6379	9749
5564	60.5694	12516	419	51.1833	4221	28	133.35	2121	258	134.82	4300	381	60.5654	4492	6494	70.0188	6397
6559	69.3877	3968	2000	47.5342	3256	119	112.338	9651	13	118.692	1955	86	63.5233	3205	19968	64.5553	3707
1620	47.5054	7364	1051	42.4276	3956	38	105.289	4328	32	108.987	3928	2023	46.7125	6691	10013	62.937	8524
2328	58.3719	11700	405	53.0035	4307	30	98.9933	3243	4	124.35	662	1357	54.6187	4354	6295	68.3823	6587
15984	47.5737	9140	1299	47.6159	4063	102	106.733	6604	20	108.71	2572	4336	48.1985	4872	5766	65.8946	11224
5558	55.5382	13554	2663	62.7562	5526	1009	108.744	5158	1126	99.1785	6239	1569	69.0054	6342	14851	67.419	5201
5020	74.2176	10782	734	56.4755	3778	62	145.532	8408	243	108.243	5971	315	63.3048	5639	12550	77.1597	4466
2740	74.1923	6439	734	55.2063	5109	26	145.608	2984	85	143.586	9982	697	56.3816	4750	5786	53.1851	9226
8808	40.3428	8890	631	53.2564	4462	13	144.569	2341	32	103.175	3193	1808	51.8812	7186	26328	47.1396	9064
3661	54.0333	9977	691	57.9919	5183	55	139.662	6441	50	137.216	7068	4932	61.2211	8563	1005	70.7339	11289
3233	42.6426	6165	553	46.5374	3423	100	118.978	4720	11	110.145	1550	1160	55.6183	5608	3143	52.1813	8975
16324	47.6855	5816	524	57.4511	5392	496	92.3734	7297	172	127.213	15149	7521	44.0959	4511	1974	71.8354	21479
3829	45.7958	2956	244	55.8893	3155	38	132.126	5393	133	147.608	11839	514	47.2397	2410	6313	69.014	6682
4793	44.0014	3386	146	50.0384	2314	98	167.224	6482	106	131.251	10959	151	67.0715	5268	4655	70.9509	5816
10854	49.2457	14263	2149	54.5402	7281	39	135.185	5316	55	140.556	8056	232	61.5284	5138	17448	60.3892	19704
13175	54.9987	9014	1536	58.0264	8411	534	124.754	19044	137	120.146	8486	1067	54.55	6255	3720	71.0438	9536
2615	54.372	8709	1873	50.9392	4996	32	121.863	3822	36	134.867	5729	197	58.8508	4817	5052	58.7174	10535
1036	52.8124	5813	1644	49.1225	3944	26	147.246	4145	52	162.385	5684	2269	59.8442	5260	2982	54.9776	7816
11979	50.4295	11161	853	62.2474	4655	170	108.032	9194	98	123.214	8406	3199	66.9089	6354	4876	67.1218	10997
9737	70.5138	8745	1069	65.2425	6864	5827	121.543	8736	480	107.722	9822	877	72.7218	6128	53063	72.6754	6513
12597	57.4894	14653	1174	58.0896	4593	21	123.705	3183	240	116.948	6735	1472	57.0758	6145	6314	64.2453	15607
2462	67.3297	14645	1395	58.8255	4972	46	142.261	6152	180	111.476	8041	352	70.8898	7117	5442	63.048	15473
14609	64.0251	9144	1564	53.1749	4728	207	103.847	8778	19	121.874	2693	892	50.4251	3499	14384	60.5502	12385
1047	54.0164	7473	1721	46.3438	5153	202	88.6267	6880	184	85.7706	5758	491	44.5308	5777	2967	51.4628	9805
2917	59.506	10502	1468	64.4176	5528	70	127.146	8120	15	115.12	2088	348	57.2655	3737	2572	87.3028	10376
518	52.2869	4730	1007	53.4723	5119	454	95.1273	8078	34	95.1235	3097	157	50.9185	3383	3283	54.5051	8714
562	73.4409	6621	314	52.707	4411	7	125.6	1108	41	106.307	3423	381	47.0509	3175	4537	71.0247	11077
6569	60.8535	11797	76	59.3526	2310	770	106.971	10936	20	110.96	2749	50	72.924	2423	4115	69.3774	10926
5496	46.5654	6680	118	45.2864	2030	281	88.4541	6469	70	95.2	5146	1808	48.409	3641	11572	55.3782	10845
3679	55.3339	10054	93	87.1097	6104	62	150.152	8469	83	130.586	9393	347	71.3089	6096	7689	72.1786	7926
768	55.8464	6862	874	51.2082	4252	55	109.636	4452	21	114.476	2845	1649	52.4973	4399	487	59.6378	5527
10469	65.6258	8256	910	61.4338	9818	797	98.9614	9266	601	147.697	7939	1324	57.3989	6644	16078	70.0256	8335
11467	50.2437	12226	2347	53.7757	6930	209	106.277	9338	190	107.628	8461	2270	50.7626	6639	27319	62.4418	15624
5748	63.9976	10665	1781	44.3206	4315	107	106.903	6035	19	114.811	2642	2097	49.4211	4562	19453	73.7855	10055
11652	47.8472	7475	75	62.88	3447	167	96.4431	6047	41	105.62	3809	175	62.2411	3155	7890	65.8215	8118
3496	58.4398	6213	456	56.714	4161	35	138.72	5544	22	147.655	3622	57	79.4877	3995	14329	72.0415	7086
2946	68.2394	10481	26	146.915	3314	30	127.953	4303	826	157.276	13035	200	67.496	6437	1283	83.0441	2380
12466	62.8923	13613	383	52.7039	3232	73	105.638	5818	41	134.824	6154	452	45.3965	2329	11632	64.6193	11625
1079	58.3546	8432	604	49.103	3343	13	141.292	2361	7	138.4	1304	839	64.5635	8705	1009	65.3435	6727
46848	65.3853	3818	28	71.75	2139	254	118.459	8406	21	122.038	3007	333	71.4931	5185	12382	79.6153	6312
22069	50.0627	13311	528	52.1485	4050	62	100.365	4805	24	119.475	3372	926	54.8931	6607	2251	65.2173	8981
1138	75.4721	12532	1537	62.4437	7897	160	103.312	9277	35	126.309	4701	540	60.93	6786	24844	68.6912	21427
2789	52.1724	5242	2457	56.3672	7078	5089	106.817	6954	436	104.625	9600	2024	67.1844	4071	11549	58.8195	9273
3092	68.5526	11798	657	65.8	5854	105	111.878	6262	62	133.803	7834	1429	52.3205	5485	51132	86.8946	5735
21024	44.1123	7041	3496	53.2748	5522	483	125.813	16764	299	107.872	6951	6292	53.1993	5990	11696	86.0894	5598
9426	58.297	10167	150	49.4827	3057	252	114.869	6101	25	130.944	3894	107	69.443	4817	3526	66.7898	10152
17499	58.3007	11397	1034	57.2236	4767	128	93.6062	7588	120	107.415	9148	4281	48.5553	6469	2128	53.7506	7734
7262	50.7368	10299	2154	46.4664	4170	40	117.16	4730	626	107.506	12559	324	54.7957	4015	12037	62.1994	14952
10863	71.0713	11715	1500	42.7073	3752	60	112.533	5220	26	101.746	2860	331	56.7492	2590	12559	62.1163	15542
4800	55.2891	6577	1466	51.3517	5989	24	155.15	4339	282	103.265	8799	109	53.4422	2950	25013	54.7785	13337
21404	66.6439	9698	874	54.3686	3554	35	125.646	4992	22	139.355	3890	98	69.1	4714	14282	70.6298	12515
18443	43.1311	8047	242	65.9248	5820	157	102.211	7523	246	101.806	10094	1145	56.436	4693	17034	67.9891	5244
2247	52.0188	7984	112	60.3411	3806	2149	99.6557	3317	1837	115.923	11361	48	73.3292	3179	17913	63.5689	9023
16068	70.084	11461	232	65.2646	5496	127	123.772	8710	151	136.95	5446	870	76.5708	8207	3488	63.6239	12589
3576	63.6087	4531	38	42.2526	786	284	112.227	3939	231	110.939	4797	316	62.312	2286	2993	65.0603	9553
13860	50.7783	10552	221	59.8642	5673	45	119.369	5597	107	116.936	7528	1775	54.4189	5042	35558	71.5923	8317
2467	46.1468	3808	403	84.7429	11094	65	144.243	7742	696	149.284	17026	2665	56.7449	6051	2990	78.2385	2306
880	62.5668	9038	837	49.6571	4063	332	100.308	7599	142	99.6803	6169	97	57.4763	3107	12273	78.2665	7229
20917	52.3364	8655	78	48.9103	1683	97	88.6742	5625	16	109.375	2080	2556	41.0634	2776	1533	60.9005	6167
5634	56.3429	5864	295	49.9708	2778	394	91.7497	5871	199	142.329	13724	335	59.2054	4429	4434	55.3037	9141
5848	60.3813	9976	234	59.1393	2972	182	145.123	17479	36	133.483	5668	2846	46.7829	4680	24371	72.4175	8444
15952	42.1094	5195	75	90.4	5941	202	148.542	16770	28	100.864	2958	728	53.7335	5416	15408	65.9364	7058
10135	60.6078	12693	238	63.6454	3850	98	177.039	4528	58	164.221	8064	177	57.5243	3681	12524	84.1123	6342
1095	100.85	11963	1469	54.4097	4730	160	135.322	12966	209	124.681	15135	2026	60.7813	5001	20376	68.3016	4434
13189	52.0753	11059	22	55.2273	1368	186	96.2677	7948	88	96.775	4445	977	52.016	5007	3329	57.0376	10415
23801	64.57	16545	301	72.0113	8611	118	113.181	8168	51	99.498	4704	732	65.9164	9067	8564	68.4841	11993
3446	78.0605	5712	355	69.7087	8428	23	150.357	4155	12	137.7	2144	158	66.0519	5803	32536	73.6522	11840
2682	56.5981	8103	74	61.3919	3336	107	135.361	12522	27	136.348	4424	3473	42.8723	4135	5649	55.9987	11331
1067	88.0907	19039	143	56.6769	3791	34	145.635	5606	57	117.898	6197	2450	49.9282	4969	9698	60.7634	13945
6523	75.49	7337	486	61.6173	6297	157	115.466	10195	89	129.317	7543	533	57.6413	5072	7590	73.1079	7837
624	64.934	7098	2858	65.9109	6536	192	166.741	11231	316	116.345	6278	549	75.9064	7186	898	56.6403	7772
23855	43.5892	8804	268	55.4239	3607	310	94.3774	8385	28	110.143	3442	4614	49.0208	4672	5257	66.6355	7132
20379	51.7471	11881	2790	44.3984	5038	254	101.157	8849	87	110.299	6613	5094	51.5462	5017	7965	65.5561	12278
25114	56.3149	14933	266	62.7564	5466	165	109.71	9220	28	137.993	4735	2907	57.2081	7168	9649	65.3704	12957
558	59.6262	7742	1010	55.68	5993	232	105.848	7480	792	97.946	9942	3136	48.6323	4103	11880	66.1425	10154
66354	52.6029	12151	60	55.4067	2160	92	105.672	7233	148	106.584	9532	5759	57.1102	8486	16502	79.8577	5654
8718	49.483	12201	336	63.7179	4333	105	140.827	11129	32	115.925	3922	169	59.5976	4356	9931	68.6273	11496
3334	48.2365	7602	68	65.6118	2682	60	155.943	8126	19	138.221	3271	3111	52.1141	6242	3001	68.9444	7925
2940	53.2636	9317	586	44.6928	4003	57	146.154	8527	32	135.419	5037	1563	51.6503	5718	14782	75.7868	8541
12503	53.6241	9104	2922	53.7188	5712	150	140.345	10380	106	133.072	11253	4211	47.7267	5312	1918	68.2196	12276
5991	50.2613	9573	2046	51.3014	4860	92	137.172	11392	246	116.072	12868	1588	52.0004	4838	8360	58.1215	11259
5407	59.5749	10279	3924	48.3416	6110	5	123.96	830	37	122.308	4235	595	44.3358	3231	12791	57.7376	7066
1844	46.4679	8899	460	58.2991	5955	57	144.477	7891	98	100.029	5503	732	56.0022	8100	8247	60.5628	9787
3288	68.86	9026	521	46.7171	3015	43	97.186	3906	60	93.8733	5168	95	51.1389	1817	9640	76.1653	9634
3639	56.6327	10259	1154	55.9974	5257	616	114.303	10787	198	111.961	9510	415	67.0251	5148	8734	69.718	11968
18994	57.2589	11787	87	49.4023	2330	163	104.202	9789	132	98.1758	7968	8483	47.8231	5847	2052	65.6048	8739
8573	54.625	10599	400	57.4885	6149	306	106.865	10072	292	103.742	9728	2328	51.9501	5659	23628	70.8875	7995
16227	58.7998	14525	2272	46.5923	5081	2393	102.973	12112	180	105.92	8033	1841	53.9506	5913	26156	55.0268	12437
14963	56.2277	10623	1086	58.2569	6733	807	112.092	7547	19	138.4	3082	1645	50.1443	4988	22694	56.4469	10226
2707	41.872	2262	427	54.4014	4292	980	94.7357	7076	76	102.434	4703	6657	50.725	4670	16422	74.3978	5659
10272	59.5416	8022	701	53.0753	6280	23	139.609	3923	48	111.65	4380	1274	66.0239	9449	7994	78.1792	9197
2492	49.7733	7011	14	67	1013	56	136.071	7527	90	141.427	7449	42	60.5476	2358	516	61.3771	5092
5302	66.3254	9047	341	57.095	5069	157	106.752	8634	407	98.0157	7804	446	52.8731	4125	10388	78.4128	8021
24607	46.8769	10295	677	38.6833	2064	529	94.6556	7851	97	99.7835	4595	13412	43.1174	3705	4154	57.426	10030
8137	63.3941	8442	121	60.3769	4147	66	138.291	8555	22	136.7	3598	416	55.6115	5070	24365	66.6015	8373
3182	55.5986	5011	842	51.8615	2950	20	128.62	2930	34	105.482	3810	79	52.3266	1584	3168	52.4258	7919
5953	45.6951	9068	1026	68.9191	10147	449	95.0356	12445	179	123.513	13239	495	57.9968	6146	9747	53.2532	9174
3411	78.1931	2955	576	61.1871	6028	59	138.685	8148	97	132.006	10426	81	68.1012	4241	5177	58.4817	8807
4273	58.7361	15688	796	53.2719	4684	250	128.923	16538	141	150.546	6111	2206	49.8729	8370	6588	60.0037	10002
6969	57.3295	9199	260	56.5946	5167	53	108.151	4606	86	136.235	3451	605	63.4866	5030	9041	74.6589	10885
22417	64.4095	4699	668	80.2614	3395	1164	106.377	8327	2949	114.415	12494	133	64.6496	4042	16336	69.2175	6571
467	68.382	7142	1388	38.1743	2808	23	152.209	4270	29	115.724	4062	72	46.2222	1770	2867	58.0396	8875
56410	48.0295	5912	411	57.0029	3858	104	128.881	10501	103	161.559	11302	2883	51.7239	5132	2313	79.2487	4662
49631	50.9233	6577	1906	44.3109	4382	78	90.659	5268	84	99.7024	6256	2035	40.5324	3463	14859	54.6367	7794
9455	58.3311	11398	504	63.3111	6396	211	99.3678	9786	147	137.046	8334	3322	54.0647	5125	20208	56.9268	10015
12357	49.4236	6071	587	60.7046	4460	38	104.358	3723	22	154.955	4099	699	61.7602	3900	6674	64.708	7928
1964	49.6336	9377	448	58.9196	6971	65	117.298	6599	236	110.075	4250	326	60.6129	3643	2009	61.9708	10087
11339	48.3145	8228	315	65.4152	4987	230	133.143	16368	34	130.659	5004	945	67.5651	9392	14280	70.5564	6552
1382	39.545	5114	521	57.1716	5594	76	114.276	6229	77	103.426	5927	689	52.6575	5044	4273	45.451	7246
10009	51.8485	6855	2589	60.3414	7112	309	98.488	8659	111	112.458	6477	2680	49.9442	5719	8022	49.357	10441
7692	67.8954	11354	259	49.5483	2284	24	125.833	3525	15	129.467	2283	184	46.962	2027	24272	61.566	10155
11729	47.3999	13470	1147	59.9916	4730	101	88.1723	6537	32	123.487	4430	2322	47.6522	3943	11363	59.5621	11150
36483	84.8138	10566	622	52.081	3534	32	135.394	4084	14	147.171	2635	333	62.2943	4014	1213	65.4582	7891
1283	52.3058	7386	712	56.9303	4831	42	137.552	5951	44	123.114	5193	592	57.1588	4159	1960	68.1646	11433
14145	41.7263	8960	499	52.525	3762	56	135.243	7241	58	128.007	7330	1604	53.5767	5211	13417	54.8928	12319
6531	51.4803	8790	448	53.7192	5258	100	120.774	10111	142	95.5422	5666	4735	43.8449	5249	9894	53.0722	9303
60592	68.9407	6677	98	46.8408	1789	10	130.02	1685	21	122.876	3116	587	48.2651	3108	7554	63.7972	8490
6672	45.7237	9492	8262	56.7519	8481	326	103.979	11166	691	98.3164	13049	3522	60.6403	7763	17923	62.0011	13099
25426	54.1069	13020	428	60.5346	4328	639	112.569	11664	192	105.995	7570	1526	66.7308	7608	20271	61.536	7370
1934	66.8203	4256	461	51.292	3721	168	162.583	14575	18	166.856	3484	356	52.2685	2892	5217	58.7357	8656
11782	43.7047	3835	295	52.9953	3223	71	137.642	9409	111	111.445	6554	620	51.2813	3214	2113	64.3465	12066
4671	51.3853	6349	29	68.4552	2207	143	125.122	10538	68	150.047	4229	1111	49.0479	6084	2512	67.5495	6850
2519	48.0792	7716	263	53.6722	3044	692	99.3066	9266	47	102.847	4360	1991	52.4953	4786	5442	62.8116	8861
12559	76.2024	8516	3909	63.2506	8514	732	129.25	9578	282	124.343	11828	381	82.642	5482	20204	60.4071	11446
40708	53.4165	11893	187	57.7604	3438	157	116.887	7134	35	125.726	4856	120	62.36	4701	31825	70.4299	7183
48264	49.6829	6163	1403	61.4743	6817	445	107.769	9452	78	123.664	6940	1213	55.5207	5340	21070	71.0772	12673
3599	68.2358	12354	3130	54.5275	5082	16	149.638	2949	37	107.254	3603	251	49.2988	3055	12663	52.6172	8719
402	53.2582	3898	346	50.7653	4045	15	153.387	2841	14	145.129	2614	324	54.3389	4279	1772	58.2845	7257
26019	40.3013	7263	1433	53.6112	4028	686	95.1942	8683	41	93.2341	2631	5190	53.4957	7111	2055	66.5396	11358
4257	63.4738	8083	1342	47.2416	4696	64	102.437	4247	16	111.275	2252	1059	57.078	5262	15419	59.8493	6656
8703	62.7916	8310	299	49.2094	3140	703	98.1983	7158	107	149.927	7295	204	53.551	4303	1215	61.8655	9559
3547	45.719	8837	565	58.6496	5118	70	139.177	9563	11	131.564	1754	1758	53.608	5167	4310	51.2723	8949
1308	62.0705	5594	1779	53.694	4446	111	136.706	11356	234	105.447	8633	605	50.6889	3081	29950	64.6842	7855
27117	60.9814	12779	102	60.0765	3784	118	115.137	8972	67	101.513	5538	270	62.3667	4935	5213	58.579	9239
2250	72.7739	11140	314	63.2796	5696	955	108.041	11375	1095	111.334	10686	507	59.1128	7427	27181	70.7585	8166
9209	54.4239	7717	1525	50.7608	4385	214	94.6748	6081	400	118.291	15153	1158	48.6959	3935	2581	60.4178	8813
3381	69.4218	2414	704	49.3383	4892	132	162.741	7954	98	117.09	6623	1907	51.7981	4223	5770	63.6808	6351
16462	52.2916	10912	399	50.0095	2500	26	108.785	3254	31	142.11	5191	739	54.9396	7923	13196	54.9006	7296
4930	42.3514	8146	2217	49.256	3337	44	93.6545	3748	48	102.096	4082	1788	52.907	4297	13223	51.9078	7731
10936	35.0394	4993	1166	54.372	4554	143	136.257	9294	583	106.591	5221	2364	55.0717	6307	6238	47.1952	8808
3735	57.7405	9050	763	50.1332	4403	88	98.3818	4731	62	96.0935	4780	122	76.5066	5620	7250	64.8548	4921
28577	48.2691	4647	2457	54.2578	4465	259	119.653	8843	79	108.757	5831	1061	57.1084	5201	9618	63.0548	10923
7951	49.9373	8822	447	63.0881	6743	74	155.057	4189	271	132.349	15546	302	57.7868	5348	4960	62.7462	9989
4734	50.4531	8510	93	55.4602	3237	113	104.995	4818	121	107.116	4931	971	58.6488	9592	10852	76.8121	5270
17054	43.8718	9148	5223	42.0569	4334	134	89.2985	5266	369	90.2417	9244	4496	50.6273	5614	6403	52.0465	8948
13582	42.9592	8072	721	45.0802	3942	150	131.561	14458	1125	98.7877	10088	919	54.2827	4828	18626	63.3827	8713
3343	99.0896	27493	1702	59.8617	5725	25	149.32	4138	103	139.309	10912	80	69.42	4645	6654	63.6592	10700
696	60.1284	7039	319	42.8702	2158	20	127.46	3117	61	147.679	9334	831	45.0149	3089	2107	61.7016	9000
3013	46.9855	9742	1828	52.3962	6818	340	97.1888	7055	106	100.13	6689	3432	48.3584	7082	5766	59.4273	14080
18909	46.7562	10121	470	63.5877	6208	288	101.528	7891	112	113.871	8688	1766	58.9428	7136	26837	71.326	13573
16897	47.7711	11521	830	60.666	8443	94	132.128	11076	103	158.678	8276	3772	50.7482	8121	15898	52.5468	10203
28009	49.839	6955	492	56.9756	6508	162	129.616	13579	181	144.903	16343	437	63.2403	6004	24505	61.604	10054
2874	60.0751	8993	260	55.3208	3183	55	116.025	6150	37	132.654	5422	1000	59.0466	3985	2429	77.2868	6571
10125	39.0424	5554	545	59.3684	7416	118	111.573	8298	363	117.344	7324	2165	58.5894	9008	15207	59.0638	11209
2596	63.1163	10718	1544	54.1964	5230	122	125.825	9551	782	123.328	6714	738	57.2875	4554	24272	74.3835	9028
9954	47.2088	9150	322	58.741	5479	189	112.72	7802	619	108.205	7191	3625	51.2295	5207	18043	49.7203	6198
1636	47.0495	6557	43	60.4512	2033	520	88.3515	6340	598	94.4468	7556	1526	36.2497	2606	4872	62.0858	5346
20377	60.1822	16610	1622	54.1253	4338	28	134.914	4322	223	119.347	10731	1423	46.4871	5344	33520	56.6446	11297
17749	45.0813	9777	1018	51.002	4817	375	107.065	12160	77	94.8545	5293	9087	54.4384	7512	10122	40.0566	7740
28440	52.1513	8630	364	57.6473	1858	681	99.9172	8343	845	112.64	8275	1777	49.6671	4200	28588	68.4307	9845
20084	46.2999	11690	864	51.4331	4622	72	112.181	2986	745	111.334	7002	360	52.9028	4419	1444	56.2325	8232
30879	54.441	7256	254	57.5646	5824	10	120.22	1534	19	128.821	3026	251	63.7307	5837	6386	62.2811	9585
14914	57.8512	10790	792	57.0689	4997	1770	104.675	9683	236	101.903	8525	1832	61.2323	6479	12195	78.4932	7811
1903	52.1307	6934	59	71.1525	3508	211	143.884	15429	90	158.129	10724	7006	51.0997	7974	3910	59.4298	7493
4311	46.1392	8364	89	48.8719	1547	168	115.838	12639	932	98.6884	7606	534	53.6734	6219	1710	71.1991	5958
19563	66.215	13288	60	68.7533	3702	87	108.618	6202	17	138.976	2957	971	67.1598	7206	14061	76.3298	13491
100207	46.4731	6265	2937	52.1448	5311	3000	107.123	9035	180	108.529	6897	3530	50.9462	4719	21967	52.6097	5141
5316	46.1632	7009	296	47.173	2198	113	106.248	6589	293	117.133	4853	1637	50.3599	4651	3140	61.0876	11356
1771	58.1104	10747	204	54.7176	3605	106	108.325	8927	267	101.184	12293	291	63.2832	5768	11023	59.6037	9950
1082	53.4087	8410	121	78.6413	5522	51	152.922	5104	32	145.506	5486	1704	51.2518	7779	876	78.7575	5453
1632	52.5002	8780	1358	50.2258	5163	223	122.832	7001	39	137.441	5352	1975	56.8609	7643	5006	56.9509	12730
3003	66.4761	9972	147	73.6612	4551	82	95.8	5297	219	115.041	8104	623	57.5788	5625	17642	76.58	5586
25278	38.9018	7584	612	48.7673	3074	26	97.6923	2766	15	116.373	1954	568	48.8074	4261	10634	51.4573	11127
5575	56.0188	9799	251	53.0406	2971	77	114.268	7362	115	116.755	8753	848	46.967	3100	15682	70.8796	4108
7310	55.3764	13488	1278	61.6427	9654	41	151.054	5651	196	142.316	15127	121	72.0331	5715	6098	66.7148	15028
10377	54.3472	7747	64	71.2906	4028	262	172.109	16607	198	124.597	9765	2609	56.8285	7729	22703	84.2533	9018
4742	47.348	8726	236	60.8119	4434	67	145.334	7666	168	140.299	12222	1947	55.1007	5899	1102	70.7065	10638
1745	59.9002	10838	178	63.2067	5579	135	165.077	10516	1	110.4	145	32	73.3062	2484	4671	77.3365	2433
2252	48.816	8442	143	51.5217	2024	65	80.1538	3631	13	159.8	2545	623	45.7544	5247	1708	52.5747	9399
6441	56.7379	8171	746	54.9887	5010	68	105.7	4296	779	104.881	8563	149	54.3866	2772	4628	56.6668	7506
28533	60.8349	5238	2526	53.6738	8345	625	123.735	10566	26	110.154	3274	4519	54.9462	6468	11832	64.0436	6328
13106	56.0697	3035	756	45.9304	3328	229	90.3214	5788	24	93.625	2499	1719	37.3528	3288	93176	60.3476	3771
4518	49.9647	10705	400	68.835	5779	11120	127.078	4484	65	123.305	7762	387	57.754	3934	19603	70.02	5950
4231	58.0215	9370	1198	46.0911	3251	69	104.499	5893	76	114.813	6608	325	59.5341	6512	4415	66.9028	10349
26037	51.1917	9963	13	72.3077	1215	248	95.5427	6239	4	118.85	630	1178	54.898	5160	31831	76.1276	9534
1518	56.2813	7179	2404	65.0941	6602	34	127.529	4753	2257	113.692	8491	210	66.741	4952	1963	64.9683	8592
7027	46.2345	5682	450	55.7636	5786	239	98.7791	7948	150	125.589	13275	1430	61.4371	6223	8904	64.2872	9764
4191	53.1127	9204	109	52.0624	2420	126	151.663	13083	151	127.207	16462	908	51.0914	4453	4834	74.2327	12330
8489	44.7412	7374	571	58.6319	4842	67	94.1612	5655	88	107.341	6247	691	54.0217	5139	33904	79.3715	7583
12902	57.1785	11587	3674	50.2623	4799	186	102.373	5906	163	109.269	8529	1456	46.7217	4524	39740	65.1341	12616
5671	55.6708	10342	7100	48.8548	9968	36	100.011	3760	697	113.003	15240	1437	52.3601	7833	10250	62.0913	17215
7099	55.4199	10846	1475	54.768	4896	74	118.784	8546	54	101.796	3882	326	62.3399	4060	5889	62.4354	5803
5884	50.7569	7672	167	56.4239	3078	77	105.704	5650	100	104.848	6619	1413	54.6875	4771	2993	66.9572	9544
52207	44.2199	6887	2216	50.6927	4798	108	111.585	8301	41	124.307	5202	2685	55.1764	5754	11248	53.6943	9011
83656	52.7845	11177	321	58.0361	3534	623	104.383	14437	139	120.324	13599	6546	55.5866	7933	6576	54.7164	10715
11031	55.5999	15227	318	62.927	4877	3050	110.292	15244	276	117.904	9734	3432	63.742	7900	12595	63.9336	16442
18825	48.4766	11598	350	53.3954	5196	1716	91.3422	11847	383	90.7144	8148	3396	42.1684	3260	11415	56.5055	8429
1709	39.8701	4357	2818	50.5395	5042	189	115.476	5972	69	132.968	9726	649	61.1639	6898	1942	56.9109	6040
15030	53.2425	7950	2313	54.8071	5124	76	107.85	6389	36	110.239	3512	3042	50.9797	7660	10879	52.923	8581
1368	47.4782	7198	1434	50.0688	4821	62	137.245	8819	997	104.89	8418	3460	45.579	4949	22996	49.3956	9331
6219	61.8437	9596	374	62.9241	7153	155	122.725	12467	85	113.633	6962	1581	60.4555	6143	27945	68.1055	6849
8931	59.1397	16422	205	59.8829	3377	378	102.814	14268	111	113.827	7281	3330	50.9344	6319	2935	81.2758	6179
7177	55.1359	7765	1213	52.2297	4121	269	141.436	18995	168	134.136	7390	1373	57.5808	6839	3975	69.3088	11006
6675	58.029	5108	1285	49.5181	5993	259	99.7313	11375	1396	90.9003	9508	168	55.75	3411	6939	46.3323	8033
12810	61.0303	13175	744	64.9239	8588	308	127.779	18318	10	132.14	1711	2825	54.9316	11410	2963	75.1763	16317
4642	66.7417	10181	404	53.0604	3433	819	114.739	9535	26	118.515	3090	4588	55.4878	9234	1196	64.2497	7848
31659	59.9552	13794	617	54.7702	6761	53	91	4536	80	100.447	6031	1910	53.4817	5209	10606	75.3103	6362
7913	38.7494	5530	1260	51.3724	4416	56	116.375	6345	53	92.6453	3583	1254	49.5175	3689	11698	61.9418	6598
9005	72.7222	25188	1532	67.4687	7896	275	151.086	17038	127	132.266	12590	2430	60.6757	7281	23853	65.2288	16305
862	72.4731	11148	2169	52.713	4180	127	109.811	5899	70	117.866	6020	429	51.1799	3904	27020	82.6694	9680
1465	65.7301	3690	1192	47.469	4629	32	154.269	5716	31	113.084	3864	559	62.5739	8111	644	69.4149	7635
15298	70.9622	8048	2705	52.7241	5086	4340	103.935	13156	329	94.0948	8300	3065	58.537	6209	8138	69.2637	11192
9654	69.1082	9330	9471	50.1298	6547	106	101.964	6146	287	103.725	8251	911	52.4263	3966	3384	55.9639	8488
3207	59.8119	9098	654	47.4098	4359	170	96.2412	6358	78	106.633	3846	448	42.533	2843	26351	56.2534	9794
5284	47.0242	9031	429	59.7119	8373	565	164.5	13645	42	155.852	7036	522	62.6046	8772	5482	88.7679	28551
4020	40.9659	5594	523	48.917	3343	3	180.067	698	22	167.036	3843	93	56.8366	2262	4081	73.9872	10895
34380	45.2323	7340	242	58.0653	6678	57	125.625	6209	55	97.7382	4413	312	60.0256	6548	2890	63.756	10592
23255	70.7984	7754	904	60.6686	10360	20	131.89	3175	65	132.908	8875	601	60.2083	6650	14822	61.24	10521
16643	63.9117	15848	7891	42.025	3931	170	91.7482	9118	563	89.665	9975	5046	47.4828	5093	8205	50.7631	7602
2434	56.5049	12833	446	49.5821	3732	133	160.433	11566	54	135.885	7567	2450	51.5253	6422	7796	78.315	9136
1203	63.5124	7561	418	43.1445	2985	109	156.969	8562	60	99.5233	4919	211	66.1754	5038	2991	65.8219	8615

## Sheet: Fig6g
'LIP_FEF_LH'	'LIP_FEF_RH'	'LIP_PIT_LH'	'LIP_PIT_RH'	'PIT_FEF_LH'	'PIT_FEF_RH'
0.321599	0.345609	0.36839	0.3801	0.341412	0.376577
0.384994	0.426552	0.429389	0.399199	0.388616	0.348519
0.433875	0.439377	0.427951	0.40266	0.458208	0.417359
0.344592	0.41582	0.4071	0.397388	0.347932	0.395566
0.384298	0.427899	0.464863	0.434126	0.396926	0.394968
0.362368	0.378106	0.448606	0.454304	0.428675	0.39704
0.387919	0.467274	0.430889	0.436993	0.406549	0.4306
0.347641	0.327055	0.386489	0.381052	0.34318	0.356675
0.29517	0.376935	0.392666	0.418429	0.339916	0.393268
0.378932	0.426161	0.390111	0.402833	0.359079	0.385782
0.368881	0.400859	0.429951	0.42863	0.37463	0.396448
0.416112	0.360738	0.456339	0.439032	0.415552	0.36206
0.440582	0.448143	0.41148	0.38886	0.420202	0.422929
0.405507	0.416036	0.37774	0.389919	0.370833	0.372923
0.376852	0.413547	0.416264	0.425091	0.416733	0.394146
0.37868	0.416276	0.375887	0.410774	0.383249	0.394644
0.446384	0.442641	0.457069	0.41796	0.461322	0.393651
0.382425	0.414083	0.45071	0.444487	0.420526	0.379172
0.397794	0.41787	0.422729	0.404032	0.377118	0.400957
0.352296	0.408331	0.395085	0.413705	0.380071	NaN
0.434084	0.515198	0.442792	0.469238	0.423222	0.438265
0.32816	0.334447	0.410998	0.424273	0.366183	0.38309
0.392539	0.427069	0.414912	0.388472	0.420414	0.375986
0.383791	0.412435	0.423634	0.425016	0.358479	0.424117
0.409748	0.427709	0.397685	0.456523	0.41262	0.416847
0.359447	0.448654	0.412409	0.400332	0.355488	0.394563
0.375636	0.398715	0.426972	0.442561	0.364068	0.367025
0.400941	0.418649	0.367906	0.384452	0.37241	0.368262
0.369166	0.399298	0.401124	0.419485	0.419193	0.379436
0.384959	0.453016	0.394685	0.399518	0.405801	0.435753
0.415861	0.445271	0.416294	0.415345	0.421352	0.428073
0.387953	0.402202	0.375703	0.420488	0.387541	0.395441
0.410539	0.439642	0.39902	0.458923	0.424751	0.409773
0.391971	0.469989	0.353529	0.412959	0.389648	0.420699
0.421125	0.393831	0.471754	0.435477	0.385364	0.402909
0.388488	0.396439	0.388978	0.395365	0.369755	0.397836
0.399831	0.43151	0.407214	0.393798	0.410045	0.38482
0.441078	0.47919	0.429731	0.405824	0.392706	0.442935
0.389256	0.435992	0.395277	0.424408	0.373614	0.396422
0.340361	0.403494	0.369207	0.365918	0.37223	0.37307
0.41665	0.474075	0.4054	0.399015	0.418163	0.448841
0.40333	0.421088	0.449368	0.44364	0.396244	0.426892
0.356462	0.461667	0.425016	0.398704	0.423417	0.512118
0.433357	0.425037	0.39998	0.404238	0.404027	0.419123
0.395108	0.399001	0.434868	0.406528	0.433066	0.403535
0.357301	0.389532	0.384909	0.378765	0.402761	0.390309
0.381953	0.416426	0.511684	0.474976	0.421011	0.430891
0.391351	0.428594	0.429116	0.447191	0.367601	0.401561
0.428514	0.44825	0.434989	0.43772	0.406986	0.404125
0.369355	0.369536	0.433718	0.424248	0.393261	0.421073
0.390555	0.453967	0.462008	0.445077	0.420777	0.42933
0.331098	0.384488	0.406811	0.414183	0.35524	0.372407
0.377238	0.369497	0.399343	0.43744	0.373533	0.389947
0.460088	0.430711	0.398	0.387072	0.385944	0.413038
0.371327	0.432451	0.417753	0.410905	0.405486	0.4123
0.406825	0.448793	0.388985	0.422341	0.402743	0.399277
0.364572	0.392367	0.459537	0.428623	0.40217	0.415485
0.368192	0.448031	0.393368	0.409683	0.3658	0.405688
0.374105	0.371472	0.422352	0.412558	0.388635	0.385526
0.38614	0.442709	0.412751	0.389561	0.392802	0.364002
0.401484	0.427589	0.397324	0.442232	0.394255	0.428336
0.450034	0.466775	0.411033	0.447772	0.416945	0.401199
0.357348	0.399401	0.429424	0.377747	0.395936	0.366029
0.397765	0.421822	0.38337	0.382217	0.400388	0.379506
0.4083	0.467849	0.424198	0.427062	0.416223	0.452795
0.394167	0.426036	0.46131	0.414668	0.391034	0.399133
0.396165	0.453839	0.4602	0.407705	0.422165	0.415659
0.380667	0.432773	0.37334	0.392778	0.384144	0.389681
0.408729	0.439166	0.399029	0.385699	0.391146	0.400159
0.347333	0.433938	0.428314	0.416415	0.376807	0.408402
0.388753	0.392941	0.403388	0.427372	0.359766	0.36957
0.382407	0.444073	0.422517	0.399129	0.390508	0.380593
0.372252	0.400201	0.44087	0.429518	0.415854	0.422871
0.402134	0.454769	0.387666	0.37771	0.414291	0.37541
0.389199	0.453257	0.405984	0.419674	0.405638	0.403744
0.406679	0.43707	0.440966	0.450068	0.410534	0.429373
0.384955	0.437641	0.389535	0.433263	0.380948	0.386691
0.350681	0.346771	0.402416	0.394786	0.386234	0.394107
0.3587	0.412033	0.411728	0.473244	0.389145	0.451087
0.382047	0.386448	0.458001	0.435516	0.438779	0.414558
0.342707	0.382215	0.312401	0.339968	0.341159	0.338404
0.3946	0.40249	0.403068	0.420634	0.380264	0.416058
0.397128	0.425459	0.451699	0.411068	0.41646	0.405907
0.40459	0.416311	0.440314	0.424762	0.399828	0.441359
0.411625	0.426137	0.410615	0.444492	0.382274	0.398906
0.368278	0.356093	0.370901	0.394126	0.359823	0.367108
0.401008	0.440666	0.422337	0.417809	0.408074	0.414022
0.346331	0.421146	0.42652	0.43225	0.36679	0.411227
0.365265	0.40294	0.366542	0.392994	0.382302	0.39192
0.41187	0.435234	0.425366	0.493637	0.450558	0.469163
0.425861	0.455343	0.444329	0.469378	0.433942	0.437265
0.404847	0.422185	0.431601	0.396374	0.422639	0.378645
0.421198	0.453718	0.404382	0.432123	0.415	0.417972
0.392007	0.421866	0.410088	0.443948	0.389862	0.384136
0.341544	0.42347	0.40914	0.430896	0.422591	0.391402
0.383398	0.411881	0.417443	0.417145	0.384624	0.364703
0.394356	0.440304	0.42763	0.380008	0.382967	0.399489
0.409461	0.460234	0.441681	0.430184	0.424073	0.39343
0.331127	0.419294	0.400896	0.380186	0.389043	0.406648
0.400554	0.456393	0.384377	0.339362	0.354632	0.360461
0.377905	0.378714	0.423253	0.419613	0.405005	0.385195
0.406449	0.419731	0.402628	0.388507	0.387201	0.429751
0.355312	0.437563	0.3996	0.44783	0.408343	0.405695
0.388525	0.395953	0.447884	0.413048	0.430497	0.435728
0.390364	0.417377	0.461954	0.429506	0.441637	0.395384
0.364937	0.402812	0.416881	0.387769	0.395334	0.377565
0.386701	0.397092	0.429986	0.417456	0.377139	0.372982
0.399753	0.467908	0.424855	0.435403	0.465039	0.464208
0.385537	0.420352	0.414442	0.405536	0.408558	0.389099
0.344928	0.402023	0.407747	0.422986	0.397617	0.40669
0.383369	0.408184	0.393909	0.412539	0.397459	0.391283
0.438866	0.459655	0.415263	0.451621	0.415102	0.469829
0.397665	0.396026	0.46512	0.423292	0.417968	0.371725
0.31173	0.415762	0.390075	0.422068	0.335457	0.381968
0.351835	0.408911	0.361415	0.409984	0.343232	0.410137
0.351864	0.445332	0.413707	0.44543	0.398962	0.450169
0.3798	0.43245	0.395046	0.422892	0.362979	0.381298
0.368654	0.450878	0.461383	0.430272	0.43323	0.406115
0.362334	0.418309	0.401607	0.40191	0.372976	0.434659
0.415217	0.439113	0.407057	0.410065	0.404864	0.397237
0.325229	0.414394	0.405181	0.393043	0.405854	0.404234
0.397432	0.45879	0.448103	0.454938	0.449429	0.449314
0.324489	0.341459	0.381411	0.392681	0.398809	0.367155
0.379424	0.41352	0.414237	0.413534	0.415122	0.405347
0.352099	0.384697	0.370451	0.367462	0.382346	0.357309
0.402423	0.484354	0.506746	0.429009	0.474796	0.474642
0.437568	0.441025	0.401191	0.456238	0.427201	0.415749
0.427179	0.452019	0.421014	0.433463	0.42333	0.429658
0.366275	0.459999	0.426858	0.401466	0.382051	0.427336
0.372858	0.395032	0.407181	0.428737	0.400522	0.385095
0.439985	0.433028	0.419084	0.450983	0.385151	0.417875
0.411565	0.466917	0.424113	0.419137	0.413918	0.437218
0.365946	0.450621	0.437061	0.386226	0.392797	0.408081
0.376485	0.413694	0.429991	0.398782	0.405607	0.377331
0.365694	0.417837	0.437747	0.376385	0.412851	0.396719
0.353718	0.367393	0.418973	0.3953	0.374598	0.346925
0.379606	0.437547	0.382977	0.442752	0.38691	0.423788
0.382841	0.357385	0.381326	0.346142	0.357206	0.367116
0.365744	0.372108	0.456975	0.412827	0.42849	0.386981
0.400119	0.394773	0.416485	0.357814	0.378551	0.368876
0.369036	0.435171	0.394478	0.423152	0.404901	0.444791
0.398253	0.400807	0.403513	0.411324	0.364035	0.387489
0.377874	0.439707	0.407161	0.377396	0.388366	0.400267
0.388591	0.437923	0.453852	0.43908	0.436436	0.397036
0.414814	0.482259	0.441306	0.418504	0.392307	0.431134
0.398038	0.461564	0.478665	0.491585	0.403387	0.451828
0.416314	0.384707	0.425026	0.425753	0.454294	0.372258
0.413042	0.376183	0.406577	0.378741	0.383652	0.444255
0.399942	0.446502	0.416819	0.407691	0.395273	0.412166
0.438514	0.426557	0.428465	0.434291	0.387733	0.413834
0.375814	0.399868	0.402437	0.40654	0.370914	0.417313
0.337126	0.403195	0.414214	0.364123	0.365609	0.374323
0.388132	0.398531	0.453032	0.442735	0.407343	0.410086
0.380002	0.389721	0.356808	0.408187	0.439428	0.405478
0.422128	0.454077	0.438425	0.470211	0.43331	0.377403
0.344539	0.426319	0.382352	0.402867	0.396126	0.408123
0.371724	0.444403	0.412865	0.429118	0.410899	0.419917
0.387316	0.422902	0.412707	0.433322	0.389702	0.359323
0.428612	0.39575	0.41389	0.411269	0.407879	0.38061
0.451681	0.429611	0.446297	0.455077	0.412785	0.401507
0.411435	0.42215	0.417779	0.403605	0.386748	0.399702
0.389993	0.423691	0.424761	0.411365	0.437237	0.435551
0.391674	0.412668	0.46368	0.425813	0.42074	0.401373
0.379374	0.425012	0.425663	0.390033	0.378263	0.387818
0.440104	0.440096	0.44388	0.436593	0.400987	0.412634
0.402811	0.406394	0.397743	0.399312	0.37522	0.390731
0.372996	0.466045	0.446419	0.434923	0.434671	0.419989
0.34334	0.411411	0.342993	0.388415	0.342991	0.369028
0.41726	0.455318	0.427042	0.40745	0.423547	0.431744
0.366996	0.40039	0.398077	0.393611	0.400986	0.379298
0.38683	0.445255	0.372765	0.397187	0.369236	0.392366
0.375014	0.396929	0.440958	0.48154	0.382329	0.411887
0.382035	0.45923	0.447559	0.391196	0.382582	0.420898
0.408683	0.436452	0.405816	0.444177	0.389452	0.424898
0.420537	0.425355	0.475209	0.403888	0.40996	0.382824
0.34763	0.3995	0.422135	0.383709	0.423695	0.408524
0.428671	0.466577	0.45698	0.470921	0.420843	0.441158
0.398355	0.419707	0.418543	0.424251	0.388139	0.420501
0.387248	0.4313	0.404655	0.391472	0.426548	0.39648
0.387373	0.391917	0.447139	0.405374	0.442042	0.395959
0.435703	0.430128	0.388144	0.429463	0.401856	0.420021
0.364907	0.373873	0.407967	0.379467	0.403153	0.370925
0.414175	0.474171	0.436651	0.419543	0.411625	0.408833
0.375854	0.415833	0.40432	0.393605	0.360311	0.376518
0.393331	0.418415	0.410174	0.421096	0.380869	0.38281
0.393919	0.44401	0.406752	0.411308	0.425832	0.425755
0.358147	0.399045	0.41727	0.408826	0.345841	0.380892
0.387183	0.468312	0.437463	0.457327	0.418423	0.406623
0.374997	0.423123	0.396972	0.422898	0.4148	0.412715
0.398223	0.402895	0.413433	0.455605	0.422566	0.431211
0.395896	0.418096	0.3981	0.398851	0.390877	0.402323
0.38805	0.459799	0.404797	0.382509	0.378181	0.394778
0.317839	0.375549	0.41707	0.422087	0.389529	0.375842
0.413008	0.469425	0.441414	0.47269	0.405305	0.445322
0.376769	0.425803	0.380655	0.392662	0.390442	0.406121
0.369953	0.461804	0.411158	0.405958	0.404146	0.407847
0.398833	0.429233	0.434646	0.40988	0.392362	0.411259
0.352728	0.408764	0.387894	0.419267	0.369615	0.380523
0.397908	0.409011	0.428061	0.404295	0.371252	0.377301
0.437056	0.464692	0.443495	0.455259	0.461534	0.465744
0.435257	0.383586	0.431664	0.385715	0.401768	0.378441
0.424539	0.425432	0.456393	0.439074	0.423252	0.421486
0.394275	0.424158	0.419969	0.383586	0.355665	0.3815
0.343642	0.418082	0.423612	0.416509	0.422727	0.430139
0.348002	0.415239	0.419296	0.409495	0.380304	0.387653
0.333748	0.399218	0.382535	0.412072	0.387633	0.384286
0.389694	0.410477	0.426351	0.419269	0.414085	0.363371
0.360813	0.426185	0.391398	0.389217	0.376031	0.397432
0.393122	0.470912	0.43686	0.425498	0.394662	0.417389
0.377178	0.426857	0.400745	0.422654	0.373263	0.403052
0.35199	0.391027	0.397649	0.429666	0.398192	0.392395
0.386673	0.468673	0.363352	0.444336	0.404617	0.39757
0.454826	0.413504	0.45812	0.412381	0.408074	0.396768
0.379982	0.419083	0.406839	0.441592	0.379176	0.368764
0.395159	0.397889	0.445092	0.394637	0.441533	0.416271
0.346683	0.421699	0.483336	0.412102	0.4287	0.41682
0.35641	0.400134	0.452074	0.44663	0.422598	0.422516
0.439437	0.470983	0.419294	0.428919	0.402737	0.397605
0.407608	0.40841	0.40117	0.408061	0.404632	0.41485
0.351147	0.414834	0.403214	0.43565	0.407469	NaN
0.336354	0.390762	0.36425	0.377741	0.367999	0.358468
0.426556	0.452983	0.434907	0.414824	0.401515	0.380697
0.345936	0.406497	0.376409	0.397191	0.3531	0.383606
0.393779	0.361938	0.413845	0.395412	0.386773	0.399916
0.358158	0.412149	0.350738	0.393738	0.393657	0.386206
0.384143	0.446066	0.474215	0.455124	0.427522	0.460017
0.381711	0.438659	0.405249	0.429532	0.383305	NaN
0.400108	0.403212	0.407781	0.417939	0.409481	0.410498
0.380794	0.381395	0.381189	0.400456	0.353559	0.378242
0.424417	0.46331	0.45431	0.410558	0.458361	0.434108
0.428237	0.48943	0.403496	0.423896	0.414962	0.442704
0.328913	0.370316	0.360651	0.379477	0.341087	0.369862
0.377001	0.350854	0.400538	0.404375	0.379566	0.38061
0.434123	0.386853	0.435073	0.396617	0.430734	0.388561
0.37629	0.450633	0.449227	0.432845	0.381674	0.421962
0.394084	0.471243	0.465378	0.46601	0.434848	0.434597
0.383551	0.443092	0.415551	0.441967	0.4203	0.417014
0.388397	0.432829	0.392234	0.399312	0.366982	0.378262
0.357986	0.474484	0.409247	0.420319	0.366375	0.409228
0.403211	0.387331	0.421031	0.406688	0.399747	0.385245
0.360093	0.409988	0.407783	0.409429	0.395835	0.373562
0.343825	0.390097	0.34759	0.365455	0.375223	0.356723
0.430084	0.472538	0.442796	0.442509	0.429453	0.432195
0.417075	0.451154	0.397461	0.459694	0.408682	0.421519
0.355972	0.397568	0.398829	0.411194	0.401274	0.372394
0.429741	0.432576	0.424785	0.424606	0.379628	0.369143
0.380438	0.408313	0.416485	0.401696	0.393863	0.375606
0.346116	0.40455	0.441625	0.417958	0.368693	0.406807
0.412052	0.461624	0.419941	0.405038	0.41939	0.397863
0.384563	0.418071	0.424705	0.413193	0.410739	0.389989
0.467667	0.458798	0.420506	0.457899	0.429625	0.444395
0.337399	0.381765	0.396639	0.367849	0.353846	0.353523
0.382611	0.418431	0.480759	0.403868	0.43738	0.392078
0.443342	0.457293	0.444395	0.432152	0.395493	0.408286
0.434428	0.433458	0.457141	0.430011	0.392679	0.4065
0.35107	0.444541	0.416791	0.403224	0.391613	0.389226
0.356615	0.370643	0.403963	0.411729	0.459442	0.365891
0.422447	0.390338	0.380517	0.381225	NaN	0.419113
0.39226	0.387245	0.401603	0.414422	0.368684	0.389574
0.364298	0.41638	0.418875	0.437478	0.423949	0.4325
0.426956	0.45369	0.416251	0.462673	0.443625	0.447579
0.448288	0.484865	0.458054	0.416329	0.434586	0.427468
0.402558	0.397395	0.392218	0.401542	0.412679	0.392555

## Sheet: Fig7d-e-f
pArc		TP-SPL		VOF		IFOF		Arc		SLFI/II		SLFIII
LH	RH	LH	RH	LH	RH	LH	RH	LH	RH	LH	RH	LH	RH
10.5602	37.5151	32.0448	3.21489	22.1008	10.8774	75.3675	55.0931	21.7057	27.9649	85.257	67.916	54.1966	54.2109
23.4056	32.4987	16.0484	1.41832	20.2168	4.41254	58.1974	29.7453	17.1585	29.256	88.9545	88.59	42.4784	48.6367
15.4149	15.4442	28.5103	6.64985	29.9178	19.3729	70.2563	33.2071	18.8642	12.2857	89.033	90.6443	46.385	29.0666
19.3965	8.2705	0	0.777568	18.127	18.8501	28.6375	58.9755	16.2387	23.486	86.1079	89.1405	30.4614	39.6283
22.936	33.0455	2.45033	5.04084	6.35762	18.4364	62.977	59.9696	21.0662	18.0619	91.2969	89.6186	47.0369	44.1751
20.092	26.9365	13.1327	10.1828	17.1971	28.8947	31.1831	18.154	32.3691	1.01874	88.4353	84.9213	50.1705	53.3348
17.5174	36.9996	3.92654	1.72091	18.9994	11.2608	75.6809	57.8027	19.4789	16.4373	88.3898	90.4342	42.309	36.3593
17.6733	29.2482	19.0389	6.47545	27.0746	16.1886	69.0869	60.483	24.0217	28.1339	83.7055	85.9647	52.3959	38.5601
30.5598	9.24171	6.88351	11.7536	1.059	1.99052	47.7035	28.4683	23.0105	23.5173	88.5214	59.9175	50.7062	53.7597
11.2396	20.4015	5.07747	3.3388	21.3945	16.7964	58.1204	32.3045	21.2956	11.7738	85.4051	84.5022	28.6871	43.6127
25.2997	16.9355	8.47458	6.2276	22.1579	16.5323	70.5994	41.6827	16.8887	25.2798	89.8333	88.1112	48.9449	39.9382
30.3133	27.8438	11.0357	13.6719	25.1273	25.3125	56.5268	64.6936	16.7171	10.6372	88.8676	87.1867	47.7735	34.4807
22.4768	11.7519	3.32132	18.716	30.5355	16.0773	61.6811	37.4712	19.1131	19.4697	93.9647	90.1874	50.3181	39.9244
34.7011	31.4502	10.2446	2.60076	19.4293	16.8446	75.9917	24.3523	14.698	13.3472	88.5913	93.3624	48.9955	54.3559
10.4463	25.4766	7.37552	2.3108	16.7886	13.1716	68.2529	70.3562	24.9218	26.76	87.2532	85.0372	46.2148	45.3001
21.5133	22.8382	5.2581	8.41033	18.4514	9.33428	58.404	56.765	24.6328	15.5464	83.1315	90.7568	58.502	57.0827
21.3905	23.5964	12.9552	6.60091	11.6021	19.1768	55.7645	45.4408	35.0339	16.835	86.8034	87.8646	55.7082	54.8922
21.6687	22.7081	21.731	8.64067	11.5193	4.53109	38.7805	27.0524	40.8537	18.5955	88.9002	88.1854	56.7198	41.5112
10.376	25.6587	3.74125	5.8162	41.08	27.7153	72.3525	62.4918	19.1015	18.3301	90.4491	91.9765	37.987	41.1122
14.8014	17.6986	2.79783	1.53425	16.6291	7.89041	52.029	19.4313	34.807	30.8057	85.7001	83.8609	38.6157	54.7224
13.2847	9.86992	6.64234	3.65476	15.9672	18.439	36.8421	29.7523	34.1924	33.8998	86.1012	92.1508	51.4254	54.0284
9.23154	17.4925	8.53293	6.41892	16.6168	11.0736	13.575	13.8769	36.7622	37.149	84.5586	84.1205	44.3731	47.0956
22.1675	31.1351	5.93479	4.36036	8.867	10.3423	69.3782	37.8924	25.1839	15.426	90.2948	91.3202	53.0115	47.4921
11.3104	20.4607	4.2796	11.5447	23.0895	20.6233	68.4336	50.6438	22.1203	36.0208	83.5205	92.0824	58.7551	51.7126
12.8281	15.3889	5.61922	6.17761	5.74861	4.2471	45.4583	19.7616	31.0245	34.7088	75.1722	77.0606	54.4762	51.8027
11.5433	7.35487	21.0471	27.5207	44.5542	17.6779	66.3498	61.7605	18.9262	17.6526	88.3701	92.81	56.9172	50.0487
29.2462	29.9606	10.4008	4.53351	29.6279	25.6242	53.1254	53.3735	24.5172	19.8393	85.8228	78.0693	39.9035	37.8732
28.5422	23.6827	4.42779	2.88139	7.26612	10.4993	40.5847	54.8608	45.9052	22.6838	84.1731	87.0226	47.446	46.044
24.8479	9.10051	1.89532	8.99493	26.3085	22.1917	71.7172	64.8021	13.7704	8.73405	82.1543	91.0074	30.5723	42.0673
27.1525	26.5187	7.82511	12.9663	27.0179	35.6838	62.6787	73.0331	19.5072	16.5694	92.0361	86.8185	40.567	52.6795
34.8237	36.012	9.90381	8.67398	14.6598	15.6132	69.5706	67.3851	13.5773	18.2305	90.3107	77.6484	52.5719	57.9121
8.55009	17.6671	8.9608	1.27899	34.8475	7.21351	51.3355	27.0231	36.0634	28.3111	75.019	76.8453	50.4095	56.7971
19.2098	32.2989	10.7224	7.82763	31.7148	18.4424	67.5793	47.2948	22.6964	33.1611	76.8741	90.629	50.177	56.8806
13.9268	25.4017	13.8958	5.68823	22.0844	16.1528	60.7425	68.0845	15.9294	22.6757	86.8555	79.9718	34.6913	44.7249
16.639	31.0047	14.5304	14.9736	35.8978	34.4002	48.9855	32.1627	27.6056	35.8697	90.3243	90.5499	40.8174	43.106
29.5213	22.9627	6.33462	3.95809	17.6499	24.2142	39.4561	43.8992	17.6991	14.8839	86.9992	86.2905	46.783	42.7962
17.3874	12.6606	5.83041	7.69231	24.2306	18.0158	63.1278	42.574	23.4036	30.2828	93.4362	89.9743	53.5826	40.8931
24.7709	27.4172	20.617	11.4983	31.7654	12.4347	73.2688	51.9048	11.8176	26.4748	90.8052	89.3254	39.1537	50.5987
14.6751	12.6034	1.9843	0.0250564	4.86263	15.8607	39.4574	44.5224	40.5627	25.1124	92.4108	90.7286	36.9848	42.2275
14.9852	5.71498	4.58703	22.9572	28.9433	30.8852	54.0687	63.3421	31.355	25.4624	80.3338	88.8442	50.6133	41.1227
21.5195	25.8148	4.80067	8.74289	16.1762	20.7794	63.8158	29.245	21.3999	22.4145	89.2151	91.8852	42.9766	50.2664
14.4886	18.7988	0.843133	27.8789	7.69913	24.332	1.99907	5.93437	0	0	65.9312	87.2172	43.293	44.0347
29.8447	31.2309	3.35404	5.7869	19.7205	35.1806	33.0556	23.4151	27.9317	29.2945	89.8888	93.7365	46.7391	59.9622
34.8942	35.8601	17.5897	2.04186	25.6791	27.1057	43.7387	40.4046	17.627	23.8589	72.8595	89.8812	57.339	52.2767
21.3291	24.7379	3.33409	0.605637	30.6691	22.2222	58.4027	30.581	26.6112	19.7248	79.7944	92.2392	52.8051	51.6986
30.2963	34.324	4.38312	0.146163	14.5292	10.3289	54.3084	43.021	19.9329	28.4512	91.0417	88.715	52.9879	59.2149
12.8121	18.4601	16.3762	12.1014	42.6598	43.2246	74.1322	66.0703	16.211	14.9361	75.2475	89.5319	42.6256	52.0101
19.4503	31.7772	6.47759	12.7851	41.9818	44.5623	38.3843	66.0324	38.8095	18.0437	89.5703	93.9802	44.3287	52.8976
15.3314	15.1172	9.43792	3.75	38.6535	30.3711	68.323	26.3299	30.2713	20.2943	90.3411	83.4413	45.4729	53.3139
14.2195	17.0579	6.93431	8.92019	13.5598	6.70691	33.7421	49.7351	42.5793	21.7513	87.0341	88.8351	46.5088	58.1674
20.0674	32.0776	3.32133	10.148	12.7627	21.699	31.7043	39.0675	36.1738	32.5376	69.4898	81.1284	46.8912	54.4216
16.0107	31.4961	2.17275	0.174978	15.9751	2.683	57.0309	49.5455	20.881	21.2987	84.8628	84.3056	47.2958	44.6403
20.4168	32.4981	7.13811	6.2732	45.5775	36.5813	81.3315	32.6752	9.50069	13.2801	92.1789	51.7862	43.6119	25.6489
23.9448	29.8818	20.9361	7.15884	16.8408	39.853	27.4785	12.2154	34.4557	11.682	88.1975	83.5241	50.5918	46.5813
15.7775	30.0346	2.84792	30.3371	10.5373	11.3656	18.9002	40.4819	49.5071	34.6097	94.5214	90.4516	50.7216	49.1038
23.7845	36.3624	3.18942	1.93841	4.76468	2.61204	42.96	36.264	35.8916	27.7552	76.424	80.8528	50.2067	56.5127
18.2038	19.0403	8.38564	0	16.9644	26.7743	41.8596	57.2389	23.6721	18.8635	88.6639	90.2262	33.8302	42.6828
11.132	25.2998	5.26316	4.19664	22.2431	18.5052	63.4018	39.6373	25.4871	25.9729	81.6334	77.8715	43.9582	46.0008
10.4297	20.1318	16.2597	5.78093	24.3233	18.8641	53.3653	35.1639	38.3713	40.5683	85.8579	82.3181	30.8492	41.4424
24.5669	35.2941	11.5591	3.42246	28.2047	14.3957	70.0498	47.4164	22.6899	31.7512	88.0927	81.2226	46.3223	58.2694
18.1287	18.0756	8.88564	21.6528	34.8603	26.3542	78.1089	66.3006	22.5673	15.8125	93.3554	92.6661	50.5699	52.7983
25.6759	33.4858	3.98252	10.1961	8.41833	24.7712	49.7942	72.5199	27.9835	15.0132	83.796	86.7956	55.6652	50.0546
6.78328	27.4248	13.979	5.83549	20.9613	26.0904	46.1702	70.1063	27.0129	14.8343	81.8398	83.4698	49.5618	48.4146
21.4977	13.1847	6.20729	6.94268	16.6287	11.5287	70.9851	60.9387	20.3551	33.7768	91.6924	89.5718	52.6624	58.709
22.4383	10.3121	3.4908	11.9209	27.4748	43.5743	71.5866	74.1805	14.2795	11.376	81.8646	84.8395	44.6265	61.569
29.506	18.1704	2.80374	4.99641	8.03738	15.5464	46.4373	29.2507	35.6143	35.3506	90.2714	82.5907	51.3087	50.4283
18.5512	12.9916	20.0236	6.3784	43.1684	28.5267	61.8261	50.2268	13.4161	19.1834	85.8654	79.1309	42.1287	50.0286
32.3602	19.1972	3.94737	1.83246	21.7516	14.6597	70.9592	52.95	11.1843	20.351	86.589	92.9213	39.3126	33.2569
19.3779	36.6071	19.488	9.4246	20.9744	12.4504	59.5764	56.4964	18.6737	19.8097	88.0215	87.679	57.4344	49.2565
27.5986	17.7147	7.15217	14.6774	16.8785	15.8759	31.7145	32.2439	42.0978	11.2037	85.3866	92.5113	42.4956	54.4125
17.522	19.3928	4.90617	17.6277	26.8822	13.7679	68.8309	38.3221	26.9467	31.8877	79.028	85.6362	52.4518	60.4083
10.7743	12.5635	2.61104	14.158	20.078	11.2939	67.9966	10.5996	21.1636	0	89.3798	90.6702	45.3332	51.0728
10.6135	16.4995	3.16465	12.4437	10.2254	10.5975	60.9323	70.6684	19.8191	9.69424	80.878	87.5345	49.5667	50.6647
36.302	31.7674	3.78556	2.18605	17.8337	16.4884	56.9884	35.8048	20.3494	32.6546	81.7511	83.9234	42.992	54.3931
15.4019	27.0712	12.3599	5.51342	24.7198	13.098	55.7006	42.8571	17.8288	20.1155	90.4922	89.6245	56.5089	35.1285
15.3554	17.1898	1.26486	5.64944	6.90615	21.1492	39.5131	23.0103	41.4247	5.24993	88.2649	92.9222	36.585	47.9467
10.6743	2.44873	7.3959	0.612182	18.2256	2.78543	57.3458	15.1148	30.3609	0	83.6961	95.2663	45.9264	57.65
15.9277	28.7086	11.6659	1.26974	34.5243	20.3469	70.2703	45.6662	23.6572	33.1016	80.8473	90.1139	61.5254	61.3785
21.5441	22.9508	7.87447	16.4871	8.95264	7.63466	63.9297	42.6197	23.1505	27.3271	92.9396	88.3204	46.9816	39.5837
13.3634	11.997	2.88288	8.98544	10.1952	9.99753	67.0208	60.2797	24.4792	34.216	82.9891	90.4359	52.0506	52.6023
23.8257	28.2341	13.3087	9.17862	31.1669	25.7966	68.7864	42.1505	23.7422	32.129	79.8677	83.9213	55.7982	48.3851
26.7273	21.4052	3.54069	7.77983	32.2842	20.4381	55.6484	58.1395	21.0231	19.2587	89.2919	84.5599	41.9881	46.5898
24.2148	36.7056	8.71074	3.64136	11.8152	14.325	57.5437	32.5199	24.1999	29.9512	81.1338	90.1534	46.9999	32.2412
17.0057	16.7514	7.28576	11.1434	10.6702	36.3339	54.7672	68.634	32.753	17.6624	87.3741	92.0833	40.6015	33.7662
18.0512	20.6554	13.4499	14.0682	13.7206	4.86594	59.0411	29.0041	21.9277	28.1314	86.322	84.7757	49.611	44.3391
17.8239	29.5373	8.416	5.00739	26.3794	25.1637	78.9348	47.1874	24.5982	32.5643	89.5125	88.2261	52.6131	45.5394
10.413	17.1154	6.60826	2.01923	53.3917	19.1346	61.4929	67.1782	35.6735	23.7908	83.1368	82.2774	48.4745	55.4359
14.0115	16.0547	9.21305	0.670062	15.2783	29.1611	61.7636	47.5289	18.4636	23.7645	86.5544	79.046	58.9025	64.111
32.0096	23.9765	14.5498	17.3322	24.9572	21.2752	37.0082	63.3814	35.796	14.795	89.2298	84.8918	46.9998	52.5492
14.4667	32.9917	9.63041	0.540848	12.8828	40.7913	49.4841	24.661	35.2976	19.5958	90.6748	91.9011	49.0582	59.1321
27.1547	25.9845	5.85231	12.7429	28.4954	28.1857	44.5293	59.4066	18.1303	21.8397	85.1678	88.5438	32.4873	26.6995
12.8013	28.5335	17.8404	6.66844	33.1142	17.9862	84.6339	67.2873	10.5152	30.4821	83.4542	87.6811	50.3377	47.1525
17.9157	29.4837	1.51828	10.5455	23.7823	14.906	41.6293	41.7363	10.5481	5.35779	89.0217	88.7921	42.2637	58.0814
8.56512	23.3083	1.89845	26.9424	14.2605	12.9073	62.9406	64.3035	16.8681	28.8143	92.3418	85.6204	38.313	44.7459
11.704	17.6398	7.24063	3.83398	8.21266	9.76082	56.5396	65.4026	28.6456	22.1658	88.6129	93.5043	41.4525	33.3413
27.4395	15.1469	1.35113	10.209	4.83736	13.3628	29.2256	6.17364	44.6232	0	87.801	92.3043	39.5343	55.9685
15.8974	21.2346	10.641	2.02469	30.5769	23.7778	66.3064	60.8696	13.5513	13.124	84.6656	89.2004	48.0182	47.6263
14.2132	19.8594	5.65627	3.74927	28.3539	8.78735	48.6924	28.3981	18.7867	30.4854	89.2716	84.7557	55.8803	59.2671
15.0427	33.2613	6.06197	12.707	21.8455	29.9496	56.4429	22.6276	8.95219	3.51031	85.448	78.8845	37.6316	45.1457
14.2797	39.5633	11.3559	1.05855	33.178	23.2881	37.7995	37.944	21.97	27.985	86.8191	90.2196	49.3028	48.7953
12.5778	12.0387	13.8045	3.50643	15.2691	11.8718	18.3688	44.7059	28.8201	30.958	93.6244	92.3711	41.8856	43.5999
16.5576	26.0598	7.93781	4.3173	13.7752	7.56827	37.3363	41.3861	51.4095	40.396	89.8772	91.5651	46.8435	38.8036
24.3021	33.804	4.84033	3.03477	32.3559	22.3182	31.1709	20.7015	28.4794	20.7745	48.4545	86.5315	33.985	34.1892
27.7128	18.5944	3.86828	11.9327	13.6282	13.47	62.2988	71.0444	21.9693	13.7382	83.6092	87.8802	58.8412	56.1838
15.9058	18.1839	6.09042	12.4392	23.0463	17.2342	57.9295	47.8418	26.8478	32.0009	82.6376	85.02	44.2347	53.3595
17.1815	15.9091	6.54287	5.16421	15.7931	4.70014	34.0855	43.9773	39.2943	37.9783	91.0664	88.4117	43.3217	50.3537
15.3114	17.9007	5.83639	5.02528	10.2808	15.4326	40.4191	39.4875	39.6433	27.0647	85.9857	75.2004	45.2134	37.1202
7.6254	29.4855	7.09951	9.87203	46.9458	18.1771	39.2086	58.3481	35.3966	19.7451	49.706	85.009	31.4029	43.7549
25.1596	30.2474	16.5004	5.49082	34.2179	26.5124	71.9076	72.7092	23.2186	29.5849	90.2502	92.4088	37.9521	45.0242
19.1634	20.5505	10.5614	10.4685	20.0806	27.2769	21.9216	75.7537	36.0983	13.6066	81.7991	81.9293	44.6571	49.2733
15.6565	29.8777	6.44678	4.39133	7.56051	23.652	60.8586	44.8725	16.6907	34.3859	87.4915	88.184	47.2418	41.4123
25.8458	31.0236	5.16517	0.950307	11.4915	23.3221	53.5187	56.2603	15.1419	24.6355	88.2541	86.0384	45.8544	55.5692
16.7179	32.7039	16.5782	4.45463	24.4413	21.8148	63.4986	34.4168	14.6136	37.7948	89.1116	86.3872	42.7188	47.3619
34.9611	24.5588	10.3984	16.4935	27.794	13.7391	56.2197	64.5697	21.0555	13.7192	76.3653	91.4687	51.3621	48.2383
6.32851	13.5023	5.26191	5.57604	2.63096	2.62673	47.1878	45.2481	36.2834	26.6716	86.9995	91.8317	48.2122	40.541
27.4537	43.2562	2.26493	0.984658	21.0707	6.82391	47.9728	55.449	20.0394	27.7245	84.8416	90.3433	45.182	56.8188
26.8148	21.041	5.38855	6.01698	14.4707	16.5375	31.131	31.7875	37.1853	21.9287	87.2816	87.3153	37.0434	32.756
16.202	15.4076	0.175346	5.48492	8.27635	5.2356	35.9716	33.9448	43.4731	32.2288	84.2003	87.8337	37.5444	50.0236
27.3032	37.7431	0.895188	10.7412	22.5476	23.7077	70.9467	61.3209	21.205	22.766	93.2746	85.1277	45.6907	49.1062
27.1257	42.0684	10.141	6.51009	14.579	30.4697	30.0298	43.5234	29.3469	12.2095	82.8476	86.0722	46.7319	51.012
15.5453	15.1005	17.4501	8.46544	21.9048	6.83118	23.7164	25.4717	28.6064	12.0755	85.1816	77.7575	61.1675	61.8641
17.944	17.9122	19.381	13.5401	31.5524	19.8102	31.3097	57.7758	40.3971	23.1358	86.0303	85.3501	47.3554	52.7823
10.7261	12.6452	0.605061	2.55559	7.48075	3.51809	52.5315	57.1788	23.2074	24.0651	87.3326	87.2799	40.494	48.4359
24.3206	34.7438	16.2854	3.37761	36.9892	19.962	67.9907	65.6608	17.814	14.5516	89.4299	91.6792	46.1915	44.6253
21.9227	46.5414	3.84549	0.0853971	24.4464	27.199	65.0739	58.8272	27.1108	23.166	90.8028	92.2767	43.2165	46.5245
15.2596	17.5548	7.09996	11.5561	11.7626	28.2609	72.7994	73.4879	24.809	17.7125	90.3616	92.2434	47.0405	42.4741
10.3122	31.917	6.21097	6.6996	18.3629	7.03557	80.1448	61.5375	13.8427	21.9306	87.1268	87.3192	54.6163	55.7297
12.2959	12.8884	3.70893	0.873039	11.6106	8.44925	66.0288	36.2091	19.5592	31.27	90.9442	90.6668	51.8592	47.4568
25.7217	21.9204	3.74838	13.8407	34.6402	34.8009	57.1246	65.0221	24.669	21.7162	87.4563	89.4644	34.3969	48.7714
11.8721	19.7785	9.85842	16.788	9.785	20.2848	26.8795	62.1448	32.518	22.0898	85.5136	91.7811	38.2917	46.3069
19.2	20.8748	9.81053	4.07555	17.8105	19.3837	37.706	5.58096	29.7561	12.2109	87.671	81.8908	49.7149	50.2339
17.9748	18.83	9.20543	11.1877	3.92442	22.5724	69.0379	66.0341	27.6662	16.3354	90.9372	91.809	48.8948	38.4063
35.8322	26.7977	6.54939	0	22.4357	17.4017	46.009	50.2493	13.2992	13.9822	85.4718	83.1883	57.4338	46.8747
18.9515	14.6824	7.31949	7.80005	11.9683	5.60251	38.4921	46.9302	36.014	36.6414	88.5543	90.3885	43.4793	40.3467
24.8911	29.3342	9.14748	10.6793	14.1879	9.29368	11.3381	29.9157	7.32039	26.2783	86.4881	75.9945	44.1735	44.8515
28.0814	22.425	8.63286	7.69768	17.4298	20.0718	57.9259	52.6288	31.5436	37.9136	88.8019	88.6836	56.1446	54.0306
13.8175	31.7873	10.6107	0.265032	9.03089	16.7633	21.2916	29.7544	31.7917	31.1648	90.9774	83.9777	33.4586	52.4676
10.7546	24.2842	2.91997	6.95371	37.8875	27.1475	38.0115	54.4813	33.6162	39.2974	69.6479	87.9793	49.0367	49.4834
20.388	35.5457	0.989707	5.12771	5.83927	33.1269	41.509	64.0796	7.86758	13.2429	91.0139	90.7933	47.0844	56.8706
15.8064	21.2936	15.8805	2.4808	43.2699	36.2374	73.0022	73.2879	11.5071	22.1145	91.6577	91.725	54.6764	49.1482
30.2624	9.1649	2.34506	0.707714	13.9587	18.9667	22.2093	21.5041	22.3488	35.2175	83.7352	75.31	50.2439	49.1545
11.7292	31.9132	1.9257	5.60289	8.92822	14.6915	30.7325	19.5469	31.6111	33.3985	93.6692	95.2484	35.4152	45.8531
14.1862	22.6237	4.46765	1.44994	3.97447	3.5443	62.7964	46.0932	27.547	28.5209	93.8166	91.3791	45.7508	56.9852
16.9511	19.3053	4.76751	4.32625	18.9916	4.60537	48.1887	24.8536	20.0507	6.11782	81.4857	84.5536	43.2819	42.6635
31.7833	28.3486	12.3403	18.3419	24.5529	25.6742	38.1482	7.13235	21.7214	3.70098	88.0639	88.8107	47.8103	61.0259
15.0772	0.704428	0.689085	0.0718804	13.4234	19.5083	53.5449	68.1163	32.6704	18.1045	78.8063	84.3803	52.8721	51.8666
10.2616	29.9121	9.55976	15.615	15.4509	14.7963	34.5379	37.7223	25.5711	16.8432	84.9769	90.4936	41.3319	54.1286
21.2193	21.2477	10.6195	7.05244	21.4159	19.3671	51.5886	61.1418	29.172	28.9302	90.9931	85.7202	45.4277	51.2831
15.2361	22.3217	11.0409	14.2937	15.2185	20.7692	68.9943	65.2884	16.3322	22.3846	87.8187	78.7394	32.3474	34.1557
28.3884	15.8558	1.28142	5.56038	4.28783	8.16681	17.5449	31.9894	7.74708	20.1152	89.1634	88.0126	66.5637	55.3628
11.5811	24.4255	2.89527	4.59574	15.1561	20.2766	57.9319	38.2253	26.3578	33.0774	86.2786	88.6513	46.1687	42.4817
7.35844	45.3751	16.0389	1.15623	17.1364	8.48844	54.6218	8.67096	32.7237	33.245	89.2762	80.7131	48.3611	64.3954
0.51008	11.7574	0.340053	0.768592	24.3381	25.1143	58.3557	68.2707	33.2381	29.0261	77.7371	80.6249	37.1049	45.3744
21.2023	21.5116	1.50763	1.32135	37.5954	18.2875	14.1556	22.5557	11.5204	13.0771	86.7405	81.1613	46.5033	46.9629
26.4115	27.8307	6.79426	3.96493	9.85646	11.4754	32.6706	55.3956	36.271	20.9778	83.2202	85.9155	50.9165	47.3239
20.4148	21.6022	4.24498	6.57459	24.3033	18.7293	33.7306	24.5727	29.0822	17.446	86.4961	88.3059	38.6377	47.0941
20.5811	20.4983	18.418	14.4881	22.0786	31.0308	62.6674	62.3664	21.3087	12.0382	87.9385	84.8713	41.7571	41.3382
14.2142	16.1335	2.41075	9.4344	14.8992	6.37459	69.1844	65.3515	26.0582	15.4037	89.6615	93.1221	42.0984	46.1007
24.0042	20.9534	10.7966	6.92163	34.7659	13.8163	12.6685	21.7429	25.3302	40.6571	83.1356	85.3918	46.569	57.39
23.4082	32.4583	7.14732	6.54725	7.6779	12.2298	22.2469	68.2488	22.2786	25.6528	91.0409	78.7411	48.0321	46.7415
16.0099	17.2492	12.8736	4.9478	10.1314	11.0758	31.5334	15.3754	11.8928	0	90.5752	92.4041	60.4095	59.1631
25.423	30.643	7.06079	4.6916	29.3294	17.9134	55.5293	57.9764	21.4845	25.0289	85.9415	88.4168	55.9234	48.2314
21.3203	16.5468	9.97475	6.89452	17.5144	13.6594	59.8329	58.3418	22.047	16.3627	87.7635	91.0049	47.5293	40.256
31.9013	33.1588	25.9039	4.5957	29.6682	46.2187	63.9159	47.9141	17.9516	27.9933	88.846	93.1865	47.7742	47.9422
21.4219	19.0741	10.8138	3.95546	12.0861	20.2461	51.4681	62.2107	15.79	20.0949	93.035	90.6962	34.6135	42.9035
15.6973	7.801	11.1368	9.19403	5.81626	31.005	28.0229	51.6228	39.003	19.3061	76.5619	78.5361	55.6341	50.0058
13.0098	9.07745	6.46976	4.16872	11.6737	13.2462	16.4517	13.466	36.2496	25.1756	86.7275	83.9741	37.8618	55.1192
26.4698	27.1772	12.1255	4.55455	30.6529	27.8529	63.1046	65.1823	17.7338	16.1996	90.3292	78.0818	48.0822	55.1098
20.0115	17.4355	3.06103	0.148117	8.36044	18.8108	46.5837	26.2418	19.8403	25.7143	85.4059	86.6537	54.1698	65.0689
17.0336	36.1695	12.3754	5.98512	28.6674	29.505	75.3303	19.1475	12.117	0	88.1584	83.5654	43.4314	49.6519
19.0745	20.5223	9.37196	8.61431	23.1771	10.076	34.1479	52.2354	32.7092	37.1817	88.1441	87.6529	45.383	52.6029
31.7151	28.2712	10.1884	7.20904	23.6027	18.5537	34.2462	37.3861	28.7425	16.2187	89.6889	86.5203	49.3488	47.4189
28.9147	19.4042	14.1112	2.32006	10.4867	13.3667	61.6342	53.864	20.881	18.6075	88.909	88.5147	46.1823	60.6326
18.464	19.8601	19.0444	12.7622	15.8861	20	48.1896	63.4889	14.2882	13.742	85.2689	93.0253	48.6243	45.6069
19.3672	24.8795	8.13983	4.03948	20.9237	35.4372	62.5837	34.4056	10.4034	14.4004	91.1407	88.8079	47.8636	50.6661
25.6507	18.2616	5.30052	3.30545	33.2939	20.8529	38.5804	37.6053	44.8492	10.0481	89.2711	86.2862	32.2277	36.2783
5.79783	12.7065	6.59188	0.196696	18.8682	27.8521	45.2715	26.4632	36.3636	10.7591	86.966	93.0916	51.7981	48.5935
19.6296	38.5147	14.9537	4.60012	36.1111	12.8984	71.7484	59.7561	20.0959	22.8049	88.563	89.4886	53.1231	46.0003
21.2073	32.7043	11.3423	11.2567	24.3527	30.262	47.4353	72.4217	43.028	20.4148	87.1377	90.8054	49.3156	47.114
9.73876	12.2067	12.3334	14.1245	20.1528	12.1616	54.4787	53.1543	13.4047	24.6096	85.9872	89.134	45.042	52.6103
20.6805	21.8006	6.19654	13.471	24.0259	24.4499	67.6181	57.8849	20.9423	19.7124	91.7455	86.1558	46.1522	55.0475
13.8493	17.4449	2.21139	5.31571	18.1784	8.10573	69.1587	32.1595	38.0127	9.27211	84.7816	84.0791	45.52	52.0076
9.0235	16.3576	7.79112	17.2089	15.4151	12.3746	67.6361	67.5534	23.0577	9.10923	79.4221	91.5986	50.693	38.3007
24.8397	20.3652	5.1104	5.84836	17.5748	21.1512	72.9258	64.3515	13.3662	11.7347	88.9348	88.7993	45.6087	46.707
19.3096	15.8388	4.35146	8.03345	9.51883	21.4141	42.1738	70.0635	33.4787	9.34709	85.3338	92.9401	50.4893	51.443
7.84946	28.6964	12.5591	8.11899	28.3441	30.5162	22.0911	26.5513	40.1831	36.9394	26.3722	80.2349	27.1392	52.0791
16.769	26.9036	5.46042	0	37.8675	11.0291	46.4469	14.0971	32.7145	21.167	71.3411	84.3816	47.4801	50.9262
20.3044	26.4107	16.2604	6.25364	40.5242	23.2403	70.1702	66.089	17.5032	14.3113	75.6253	77.3347	48.2759	56.755
22.134	34.6755	9.49993	11.7249	19.4177	17.0237	66.8812	67.2292	14.5471	17.2178	89.1564	89.0244	44.6275	43.5351
9.85016	13.7964	7.57799	9.22544	9.01498	20.3246	40.1656	22.9972	40.3545	34.6223	89.7868	90.3099	39.4026	49.2179
29.9781	38.4239	1.9221	0.596787	23.8746	24.6825	39.1057	18.4833	16.1662	6.86418	93.0179	91.3095	50.8656	52.1826
9.52976	28.9851	16.6083	9.86924	30.5903	21.6065	29.6429	25.5202	35.5617	27.1957	81.0898	84.1747	51.2263	44.5586
7.69403	14.3898	10.8924	5.70465	36.6361	13.9447	67.2542	80.4366	29.3059	13.8964	92.341	88.1581	32.1893	45.9932
28.7852	23.755	6.16197	8.50983	10.6074	9.76913	50.7216	70.8689	33.5194	22.0577	82.1061	89.8227	51.6446	39.674
20.5854	33.0607	5.75936	7.47001	17.9053	11.3413	67.7839	70.9633	25.0999	25.2645	81.4997	93.4996	41.1373	44.1191
28.1011	34.1606	9.3415	10.4623	28.0245	24.2822	73.5383	67.1285	18.4915	18.8308	90.1353	87.9947	57.4859	45.8638
17.0209	36.1702	8.83957	12.5372	21.1397	21.3681	39.7107	40.9918	28.7914	27.1841	88.4444	88.7576	49.4526	51.9531
23.568	28.3486	7.64186	6.38519	18.7901	25.6864	54.6992	52.9434	27.0377	21.9089	88.2661	82.5535	42.665	42.696
25.9108	0	0.767018	0	16.6107	49.2769	61.0806	57.927	31.7117	36.5716	90.1044	92.0069	41.1253	53.2975
5.28725	17.9089	5.49325	14.9276	15.2895	13.1814	78.1069	39.3382	12.666	9.55882	88.2589	80.266	44.36	39.9317
9.55479	10.0326	5.17123	8.54056	10.3253	16.8067	28.3388	14.262	42.3453	39.3285	94.2573	78.0549	63.2385	64.2492
19.3588	34.5766	6.35067	11.3911	16.0147	10.7258	69.4947	66.8075	22.0522	18.1392	89.2933	88.5427	51.0512	49.7812
27.9652	32.6622	10.3374	1.84564	10.4508	12.0526	37.7126	26.8134	43.0482	38.9148	77.7826	83.699	44.9669	53.8226
12.2564	21.5851	14.8172	35.8247	24.5772	5.28351	50.7464	65.4901	31.0624	10.6679	91.9243	92.9972	53.5706	38.1303
18.9287	23.4941	11.3517	18.9152	14.8349	17.4707	65.8984	44.4407	18.9904	34.2061	86.619	88.4136	45.5648	55.6412
18.1164	20.0673	9.69312	1.12212	21.6085	18.833	50.9543	58.4815	11.6289	20.1399	90.7888	87.7555	41.6255	42.262
18.299	20.8258	17.2466	8.03085	6.52921	5.94374	74.7034	66.4826	21.8893	16.6053	87.2025	86.2771	44.4207	42.1382
11.2015	22.0039	18.5942	0.470523	21.3123	5.3695	59.5493	69.1214	31.1691	27.0584	83.9324	89.3553	48.5836	50.7946
13.1436	25.1958	2.72962	3.9898	13.0918	9.10913	48.4872	22.4297	51.0279	25.5485	81.4612	93.2367	46.4303	36.6221
19.1063	29.8764	6.68327	1.19737	12.6196	16.2804	76.4563	57.8938	22.9583	25.8527	86.3543	85.9752	44.4686	50.5409
17.8565	22.6448	5.07388	12.981	15.4531	6.72269	49.7925	42.396	15.1641	24.6594	80.4628	88.619	40.9859	35.2952
15.4027	23.2881	6.73867	7.23514	11.6694	9.36693	55.2945	54.4284	33.502	28.3728	89.231	85.1622	47.8056	49.6757
31.4672	29.7707	0.1287	0.37087	8.97683	27.4107	56.6296	43.148	34.9105	24.5138	88.6903	92.6639	54.7304	48.5011
4.94997	24.4401	13.6563	7.83907	24.1531	6.59477	63.3803	55.0757	34.912	34.8324	81.3957	77.446	44.0243	50.2733
26.2453	18.8018	11.3669	4.84657	16.1399	12.226	23.7987	61.5195	31.6717	20.3043	91.7431	90.1812	45.135	30.8768
26.5885	21.8567	7.71322	6.48941	20.5742	17.598	23.367	50.0568	40.6817	38.3141	86.7037	78.5661	64.6282	61.2385
13.3119	16.9258	4.53087	3.86059	3.28789	7.29223	8.58826	27.8146	38.3051	26.4901	81.9383	96.683	44.0988	52.0066
16.3012	27.8274	12.1258	0.496032	24.4805	10.6647	69.5302	21.9836	13.3445	26.2007	84.1838	85.6351	52.0317	49.6427
14.6173	12.4253	9.28546	5.75468	9.14037	17.7419	58.2641	51.9699	17.1745	13.7543	88.8561	90.3895	47.4383	42.6559
15.8884	12.8325	7.10433	16.1994	19.7257	25.641	70.4563	56.0768	18.5361	13.5242	95.2896	91.0947	51.9848	47.4321
8.39765	19.3985	45.8784	5.77444	26.5514	4.84211	74.37	29.108	9.78599	30.8294	91.9828	86.5636	30.1881	50.3866
11.7182	26.1955	6.8675	3.35079	13.5308	19.9476	83.8219	60.579	21.3918	34.1028	90.2796	92.1497	38.6564	41.1725
17.7692	26.7506	22.0914	2.97912	45.5461	29.2998	54.1009	70.3715	21.208	20.9249	84.3462	87.5024	45.9983	53.7406
20.3855	29.1429	8.1581	8.97959	11.838	12	64.345	42.6562	18.4345	19.6875	86.32	91.882	46.32	45.5577
18.1343	10.5703	9.71049	27.6806	33.5545	27.3764	39.849	65.2592	34.8784	9.23059	82.7452	83.204	47.8605	40.6845
3.70609	11.2625	9.21689	14.5912	29.6971	13.3494	53.7754	33.9205	22.7405	9.58296	86.4951	87.858	32.8632	52.6289
11.9928	30.3803	2.61497	6.14292	16.8846	21.8136	28.6704	37.1564	37.6962	22.3132	89.0217	88.4021	46.0761	35.0862
12.9703	23.9311	5.09075	7.05687	25.8743	24.0349	56.6661	55.1945	14.2592	12.5204	81.8528	86.962	54.6406	50.4526
17.8757	26.4709	22.8637	13.0745	25.978	20.6276	63.4316	67.0682	23.3512	13.4808	86.2626	84.9892	58.5073	56.2175
27.1111	33.3265	0	1.09098	31.3827	19.0202	37.0448	56.807	19.7479	21.9323	83.9629	86.2232	42.202	31.4126
27.532	46.2234	8.28266	7.32731	16.0621	18.7863	47.7329	42.8506	27.2937	20.3831	89.0783	87.8785	38.3768	58.0513
21.2132	28.7052	2.42634	4.20483	14.2981	9.99167	48.9904	36.3584	31.2296	34.3798	91.2585	87.754	56.827	59.3205
29.7087	41.3037	8.37519	2.8181	21.5721	26.0176	63.9345	30.5382	13.307	12.2212	91.5642	88.2473	51.7545	53.7623
19.9464	25.3157	10.4068	4.90582	18.1227	9.19064	78.7266	76.9041	26.0764	16.5413	86.8912	88.2095	40.9322	41.5046
16.4257	7.28388	7.13627	14.2611	11.9655	18.6506	54.375	51.4307	12.0439	14.9331	87.962	88.1921	51.3126	49.1998
17.8979	24.2184	5.00217	2.49307	25.0108	13.0194	63.1685	35.2681	22.2839	27.933	94.0651	91.6486	47.7544	44.0573
14.9524	21.8744	12.2931	9.12077	39.9948	18.9952	65.462	55.6487	19.8931	10.835	90.3885	89.794	42.406	45.1996
19.6507	24.2568	5.19872	10.4046	31.7744	13.5012	29.464	70.4897	32.9475	11.0649	84.6357	87.8428	46.4683	53.3633
26.5879	29.1777	4.61185	6.74298	17.676	21.1504	41.694	59.5466	38.4019	34.5359	88.8866	89.9363	65.1585	49.9276
10.2203	23.1495	2.23419	3.09643	4.83283	8.64052	69.2878	59.4254	24.7377	18.8372	85.2964	92.3479	57.7023	44.1018
20.0438	42.7248	5.79139	1.21862	23.1656	13.8923	32.7524	70.471	34.3794	19.8421	90.959	90.5837	42.7276	49.6676
16.0314	17.2602	3.5787	4.48898	27.6695	20.3247	53.1809	64.7257	30.3715	15.0095	92.1749	92.1361	51.618	49.0902
5.8454	7.628	9.47479	2.67038	9.46606	9.50888	39.2307	40.8222	21.8454	30.9786	85.1857	79.4255	49.9014	55.3289
22.3573	24.224	16.8656	2.00174	19.4921	23.7888	48.6049	63.3033	23.8269	16.7095	85.4701	83.7251	52.4413	57.3752
11.0232	13.3681	3.37838	3.91952	7.49035	9.80626	67.0803	54.887	23.4705	22.5731	89.9521	90.8175	50.2902	50.0551
19.0736	24.7953	7.05722	10.9645	20.2452	24.2721	37.9002	64.4327	29.5982	17.6863	87.525	88.8046	52.413	45.7828
5.79651	26.5285	8.75614	2.3516	26.8685	14.1477	46.6518	36.7568	34.0284	30.8515	63.7291	87.2851	52.1025	54.2312
34.8189	26.7089	9.09091	7.47005	11.5726	25.229	56.7956	43.9806	16.1246	14.9775	84.1792	90.7379	46.1102	41.4882
12.5015	19.148	2.88591	2.51721	16.0015	22.2461	44.5067	33.8952	37.0247	14.4588	92.2393	83.6268	35.6777	52.6544
28.7126	26.8524	11.3036	18.9488	50.332	48.1525	73.5762	76.9112	15.7402	14.6571	87.6965	87.9736	50.2661	40.2698
21.0193	29.7758	2.20588	6.51106	10.1927	9.96622	68.6256	60.626	19.894	16.0395	91.3237	89.6415	47.5087	48.3359
16.2531	8.16701	2.83118	8.53407	3.49528	13.3517	70.8745	76.6217	17.8207	8.27711	86.8244	89.7084	42.0914	46.5371
23.3982	9.55117	10.1969	19.629	26.323	14.243	6.09193	8.11656	0.0366542	37.9957	83.9907	48.6771	42.9345	32.7072
18.6486	18.0115	6.93694	2.90118	25.8108	26.4733	5.01393	20.1127	14.2061	12.4007	87.4444	83.5857	41.9705	51.9405
7.96433	19.4194	1.82862	12.7256	29.1975	27.7377	35.0798	65.5398	8.10898	16.8808	88.4357	82.7779	36.0613	47.3111
15.8704	20.1304	3.76232	3.91104	12.9442	13.1998	26.2228	24.7294	38.1193	11.7614	92.5669	90.7609	45.4218	44.6603
8.66283	7.69623	4.848	0.0764526	22.9287	41.2844	69.9006	75.1064	25.0082	18.5613	90.4338	94.1061	55.1114	44.7099
14.1623	30.1498	10.9279	4.49438	21.1493	11.7442	31.8785	36.621	40.5293	21.1618	86.4111	86.819	41.9433	35.1823
20.6463	15.6651	3.07201	0.810263	17.2152	21.2357	42.7618	74.2637	39.2744	24.4769	90.2555	86.473	35.3964	60.8771

## Sheet: S7
Glasser									Thresholded									Sphere
LIP_FEF'			PIT_FEF'			LIP_PIT'			LIP_FEF'			PIT_FEF'			LIP_PIT'			LIP_FEF'			PIT_FEF'			LIP_PIT'
Count	Length	Volume	Count	Length	Volume	Count	Length	Volume	Count	Length	Volume	Count	Length	Volume	Count	Length	Volume	Count	Length	Volume	Count	Length	Volume	Count	Length	Volume
3909	63.2506	8514	282	124.343	11828	20204	60.4071	11446	234333	52.429	45217	1182	96.7196	16103	577592	30.3239	5382	40396	50.8033	6450	466	107.64	8668	4165	72.9088	7335
147	73.6612	4551	219	115.041	8104	17642	76.58	5586	195292	33.696	14501	95	111.589	8358	1454476	16.5507	2499	11456	42.8421	4988	27	148.593	4304	426	71.9066	7990
2917	59.506	10502	70	127.146	8120	348	57.2655	3737	236949	39.2689	17183	534	122.043	10608	1167740	19.1256	2182	14992	95.7048	32948	51	156.514	7922	466	86.6137	9906
64	71.2906	4028	198	124.597	9765	22703	84.2533	9018	212166	37.7615	16404	115	136.478	8298	1048574	24.1793	3148	69627	46.2662	4687	208	144.39	6618	1552	63.9593	7642
76	59.3526	2310	20	110.96	2749	4115	69.3774	10926	404882	39.7886	15415	1394	91.6663	11622	593143	16.6196	1929	262522	53.7449	11021	379	103.567	5006	9108	59.3658	3970
3661	54.0333	9977	55	139.662	6441	4932	61.2211	8563	299675	47.2007	27362	323	85.1641	7952	549938	14.2239	1758	183319	49.4275	9325	77	105.727	5022	1365	65.857	9164
9455	58.3311	11398	211	99.3678	9786	3322	54.0647	5125	200548	58.1525	39740	3967	97.1373	15128	1532826	14.0815	1757	211072	51.4342	7207	279	100.476	6258	8648	63.4587	5596
116	58.4259	3594	12	144.55	2192	12494	56.9435	9784	152785	33.1221	12307	151	102.713	9208	519528	21.0072	4439	1990	49.7479	6140	25	139.592	3828	250	65.3624	4750
2313	54.8071	5124	36	110.239	3512	10879	52.923	8581	204707	46.3898	20029	1100	91.2784	11764	846284	29.0409	3954	157688	48.7998	5922	53	104.94	4317	3002	61.5169	5101
1213	52.2297	4121	168	134.136	7390	3975	69.3088	11006	106396	35.2684	11905	398	96.8693	11812	960765	20.1725	2793	12897	41.713	5747	51	105.655	4684	166	61.7361	3303
22069	50.0627	13311	62	100.365	4805	926	54.8931	6607	87813	58.4873	39839	89	106.42	5489	1090808	28.8905	3265	46924	54.9262	6571	1	177.8	243	44	77.5091	2002
404	53.0604	3433	26	118.515	3090	1196	64.2497	7848	178323	32.9319	18855	1670	86.0092	5780	1148155	13.5521	1203	15849	45.1156	4142	3	98.1333	331	456	61.496	4110
2313	54.8071	5124	36	110.239	3512	10879	52.923	8581	45273	43.2291	25252	28	119.4	4101	476035	28.9739	2819	1304	134.407	22147	4	127.85	641	347	56.2571	3101
3207	59.8119	9098	170	96.2412	6358	448	42.533	2843	103236	37.1905	16696	64	144.116	8265	629606	18.3169	3024	19984	51.3842	6092	48	167.271	7532	1148	77.5639	11693
448	53.7192	5258	142	95.5422	5666	9894	53.0722	9303	201062	32.9714	9425	35	123.189	5007	1404198	16.6126	1635	11963	93.8476	13429	12	144.817	2025	176	87.4716	8121
11467	50.2437	12226	209	106.277	9338	2270	50.7626	6639	68566	36.2516	18149	50	125.004	6869	1367948	20.4138	2996	7251	51.4861	6175	24	146.342	3863	526	62.7	6959
6441	56.7379	8171	68	105.7	4296	149	54.3866	2772	130190	40.3155	17649	140	106.719	10543	781983	18.2996	2938	4351	60.5139	18285	21	152.162	3517	118	74.4831	2719
236	60.8119	4434	168	140.299	12222	1102	70.7065	10638	185212	46.7865	35384	593	84.5757	9624	595403	25.5903	3338	29473	47.3186	7276	112	152.943	7840	548	69.8088	6641
1147	59.9916	4730	32	123.487	4430	11363	59.5621	11150	187589	38.2959	14368	952	87.0088	6951	895227	29.4708	8112	333752	51.7207	8094	39	124.251	3942	2488	66.439	3586
1434	50.0688	4821	997	104.89	8418	22996	49.3956	9331	239333	47.693	14407	550	108.404	11638	607432	17.1233	2337	2226	80.2218	11888	4	150.4	768	324	65.5531	7020
28	71.75	2139	21	122.038	3007	12382	79.6153	6312	35092	33.4333	6679	12	80.3667	1181	541131	19.116	2559	66687	48.2083	4986	36	154.872	4663	406	85.5296	10096
10257	72.5584	3699	487	116.194	8692	275	66.8735	5454	156560	48.494	31298	17	151.859	2878	871180	18.0036	2424	61559	46.0366	7234	105	93.2705	4202	9436	68.3706	4016
2457	54.2578	4465	79	108.757	5831	9618	63.0548	10923	572829	40.674	23283	491	87.1841	11430	353152	15.3167	2977	5583	87.2047	24195	17	138.471	2551	284	70.3507	5662
450	55.7636	5786	150	125.589	13275	8904	64.2872	9764	218318	32.163	11343	540	92.6511	16089	964793	17.1405	3065	101485	46.9175	5335	631	97.3347	5873	627	65.7569	6251
112	60.3411	3806	1837	115.923	11361	17913	63.5689	9023	51246	37.1547	15170	69	141.038	7368	775362	14.61	1408	7329	52.1233	10214	35	161.017	5741	159	78.7145	6394
677	38.6833	2064	97	99.7835	4595	4154	57.426	10030	247993	55.3498	27736	2085	86.8366	14356	897567	16.4797	2106	4962	47.1355	4801	7	146.2	1297	170	60.92	3548
87	49.4023	2330	132	98.1758	7968	2052	65.6048	8739	138523	39.7175	20381	344	130.619	17840	227650	15.0858	1850	5648	54.3751	3585	4	167.15	901	238	109.371	9690
4311	46.1392	8364	168	115.838	12639	534	53.6734	6219	128252	51.5386	34519	88	120.566	9860	1296921	20.7737	3455	125225	47.7841	4767	254	107.711	4720	16963	74.4636	6243
28	71.75	2139	21	122.038	3007	12382	79.6153	6312	355384	37.2242	17114	384	86.9844	8827	621350	29.0488	2932	108474	48.3589	4705	2	143.3	373	19	86.4947	1845
10863	71.0713	11715	60	112.533	5220	331	56.7492	2590	119146	32.9499	8711	42	124.429	5827	510686	25.4051	3270	143222	41.1569	5330	19	106.779	2354	272	69.2287	6613
355	69.7087	8428	12	137.7	2144	32536	73.6522	11840	90422	43.6375	27633	13	106	1762	1063029	22.5099	5481	17586	77.8285	32534	968	100.348	4580	1521	81.0956	14907
4238	55.8895	10353	55	122.095	6445	5027	47.8013	6939	183463	44.9552	30157	566	99.0703	8240	1152615	15.9005	2585	7179	56.4544	21421	145	124.793	10408	183	65.7257	3003
49631	50.9233	6577	78	90.659	5268	2035	40.5324	3463	322042	34.5867	19328	132	84.5333	7693	805021	17.0561	2706	40979	50.9608	6039	5	133.08	783	627	69	2481
4152	50.5303	10872	43	110.074	4844	522	52.2456	5365	139592	30.5238	9840	377	110.933	19057	735848	19.7164	4311	137220	50.842	8307	14	133.186	2259	3265	68.0128	3468
3661	54.0333	9977	55	139.662	6441	4932	61.2211	8563	114893	38.2809	15258	9	143.267	1513	372427	20.6732	2465	6039	52.4602	5364	90	140.28	9939	175	70.8697	3381
1433	53.6112	4028	41	93.2341	2631	2055	66.5396	11358	399506	44.4251	19994	886	104.988	22455	323391	18.7852	4478	76960	43.6291	3355	68	137.559	5545	637	63.6923	6015
234	59.1393	2972	36	133.483	5668	24371	72.4175	8444	154255	46.4155	12822	138	98.5072	7265	1348393	18.5701	2843	355550	49.0268	7793	23	111.835	2962	514	70.2681	9166
40708	53.4165	11893	157	116.887	7134	120	62.36	4701	104641	51.3487	23259	558	86.4738	10611	224944	17.0537	3118	16450	45.7793	7615	30	103.033	3203	1680	66.4799	7230
321	58.0361	3534	139	120.324	13599	6576	54.7164	10715	152053	36.7999	16215	164	90.0244	7408	901999	16.3062	2239	214399	49.5947	8613	30	117	3986	349	91.3593	11666
10257	72.5584	3699	487	116.194	8692	275	66.8735	5454	624142	36.5289	14091	206	116.879	15438	913439	25.6678	4737	8958	49.4496	6050	1	141.4	193	240	149.648	14227
8489	44.7412	7374	67	94.1612	5655	691	54.0217	5139	145708	41.5027	27860	81	120.304	8607	397296	24.3253	3101	5710	65.4234	14782	2	176	451	252	80.8421	8298
17749	45.0813	9777	375	107.065	12160	9087	54.4384	7512	289512	44.3035	14560	193	81.0497	6734	975428	17.0444	1934	238713	47.1891	9487	66	125.782	6979	3785	79.0254	7477
576	61.1871	6028	97	132.006	10426	5177	58.4817	8807	110167	36.117	10635	218	93.589	7727	577695	20.9428	2899	35446	46.3664	9963	321	124.107	14571	2209	66.4062	5610
712	56.9303	4831	44	123.114	5193	1960	68.1646	11433	309918	39.1212	22301	95	104.983	9945	648772	19.484	3081	193459	48.4692	7948	7	145.943	1313	87	73.2391	4240
2467	46.1468	3808	65	144.243	7742	2665	56.7449	6051	152700	33.8584	11496	105	83.5924	6070	641123	14.1427	1198	12816	48.3304	8940	264	103.795	7617	406	72.6404	9389
4020	40.9659	5594	3	180.067	698	93	56.8366	2262	299182	41.9527	15073	28	94.15	2813	1095261	16.128	2835	51428	44.1224	4123	162	103.223	4294	1733	72.1242	6352
5884	50.7569	7672	77	105.704	5650	1413	54.6875	4771	186807	41.822	14357	499	84.2044	9038	649491	17.0988	2648	12625	42.6459	3572	19	120.937	2579	1263	68.1574	3601
75	62.88	3447	41	105.62	3809	7890	65.8215	8118	240050	41.2245	23256	54	113.178	6249	258201	13.4453	2646	14287	44.914	5599	153	132.403	9326	2090	90.9842	8474
143	56.6769	3791	57	117.898	6197	9698	60.7634	13945	130803	45.4237	33503	294	141.424	8520	580388	13.8876	1459	49089	47.2263	4380	245	134.349	9186	1093	82.2984	14262
14	67	1013	90	141.427	7449	516	61.3771	5092	181379	29.9835	5526	113	85.0407	5362	428292	16.2173	1679	5472	64.9987	7512	245	99.6179	8103	120742	46.3169	12076
49631	50.9233	6577	78	90.659	5268	2035	40.5324	3463	107191	35.669	13377	543	107.624	16595	887208	16.4795	2486	252	74.1111	7280	4	134.55	734	5923	36.6229	5185
112	60.3411	3806	1837	115.923	11361	17913	63.5689	9023	145973	38.2834	15686	471	110.592	17894	1389077	18.2563	1624	160	65.645	3050	8	139.8	1440	63953	45.6995	10782
28	71.75	2139	21	122.038	3007	12382	79.6153	6312	373527	37.5629	20461	411	94.3586	12284	484454	22.416	4342	4161	67.4053	5603	634	91.5618	6005	39194	41.5274	8626
3092	68.5526	11798	105	111.878	6262	1429	52.3205	5485	244817	40.1485	3517	612	96.268	9171	93238	60.7172	26146	2218	54.446	3680	50	99.02	3560	311890	38.5298	6860
12597	57.4894	14653	21	123.705	3183	1472	57.0758	6145	60155	32.2493	4487	12	103.6	1438	33786	63.1282	24076	1109	61.3026	7201	67	107.57	4871	68663	51.0133	12857
1203	63.5124	7561	109	156.969	8562	211	66.1754	5038	16086	33.0998	2718	25	131.984	3824	150259	77.9277	16846	470	74.3332	8236	47	103.26	3123	260828	49.0976	12218
1434	50.0688	4821	997	104.89	8418	22996	49.3956	9331	176460	39.8499	4082	257	88.1463	5160	33779	56.8438	23493	951	76.979	11630	17	130.518	2643	89839	41.0141	7219
16462	52.2916	10912	26	108.785	3254	739	54.9396	7923	269982	38.5711	6674	180	97.9267	9177	106932	49.6611	11435	794	75.0725	7961	12	147.083	2226	198516	42.1257	10813
1051	42.4276	3956	32	108.987	3928	10013	62.937	8524	7401	50.7809	10897	36	101.317	3756	78844	64.0068	23632	1306	69.0432	6527	39	111.579	3701	18881	75.9213	27814
66354	52.6029	12151	92	105.672	7233	5759	57.1102	8486	49419	40.3626	4460	121	98.638	5823	91404	56.1797	19053	350	87.1554	10972	3	140.933	560	107592	47.0966	12151
701	53.0753	6280	48	111.65	4380	7994	78.1792	9197	16136	43.6814	4994	61	97.6131	5057	62645	53.5864	25427	6708	57.5915	5227	201	87.8567	4686	95769	42.55	9790
5302	66.3254	9047	157	106.752	8634	446	52.8731	4125	70931	36.3585	4445	9	120.556	1401	101223	57.185	22498	432	63.4	4973	4	112.75	622	9541	69.9643	33549
2127	46.948	4267	44	136.432	4546	8904	61.7769	8560	420375	34.8038	2612	98	94.9531	4944	25931	58.1277	13962	1205	75.8314	10510	19	145.737	3158	212452	47.3452	8932
238	63.6454	3850	58	164.221	8064	12524	84.1123	6342	114341	36.5344	3194	2	150.3	402	65499	60.8869	26098	334	69.2814	8557	18	108.878	2402	11466	50.0991	14236
59	71.1525	3508	90	158.129	10724	3910	59.4298	7493	110370	37.813	7904	130	90.2015	6605	88446	61.0882	16343	1260	113.024	20716	26	140.238	3842	21215	72.6872	27129
1434	50.0688	4821	997	104.89	8418	22996	49.3956	9331	153449	34.1392	2365	41	94.5219	3873	31354	61.8884	25911	649	68.0536	2656	20	89.45	1901	70237	50.937	10324
116	58.4259	3594	12	144.55	2192	12494	56.9435	9784	75409	45.3277	4549	39	126.656	5662	127857	68.0507	28300	1589	64.9417	8820	4	118.55	621	82234	49.7594	11511
768	55.8464	6862	55	109.636	4452	1649	52.4973	4399	53844	38.2224	6128	35	88.5143	3152	47991	47.5049	16660	6951	65.7969	8704	142	103.22	6325	361857	44.9674	9931
2946	68.2394	10481	30	127.953	4303	200	67.496	6437	419026	33.3474	2087	44	146.277	5826	21747	86.6744	58817	1724	63.249	6310	19	131.968	2968	9548	37.8949	4913
24607	46.8769	10295	529	94.6556	7851	13412	43.1174	3705	28766	38.7447	2720	35	96.6971	3220	80590	58.4422	14354	501	64.0471	5658	22	143.436	3614	14290	40.725	6401
399	50.0095	2500	31	142.11	5191	13196	54.9006	7296	11485	41.807	4003	390	96.6723	8760	123126	66.3207	18105	1398	71.4099	10138	795	91.4355	3145	316919	34.2729	5877
2492	49.7733	7011	56	136.071	7527	42	60.5476	2358	261566	36.5121	2311	77	93.0156	4526	24304	54.8972	20085	11950	60.4562	3505	12	138.783	2029	32784	39.6398	7006
3909	63.2506	8514	282	124.343	11828	20204	60.4071	11446	166672	44.564	6892	156	100.128	7577	88665	55.2029	17163	344	80.7802	10085	17	147.718	2739	24709	44.2671	10614
8573	54.625	10599	306	106.865	10072	2328	51.9501	5659	37143	37.6939	3011	27	90.0963	2451	14795	39.7511	11075	538	72.4695	7014	35	116.463	1865	50816	48.0627	13356
1198	46.0911	3251	76	114.813	6608	4415	66.9028	10349	35424	40.2387	5062	25	124.752	3761	35927	59.0253	24351	627	72.0976	8770	7	116.143	1075	55784	39.4986	3190
7951	49.9373	8822	74	155.057	4189	302	57.7868	5348	43344	44.1657	9974	77	91.2545	5939	143599	61.0373	33755	160	98.6687	11515	1	182	248	22642	48.5147	7692
15952	42.1094	5195	202	148.542	16770	728	53.7335	5416	45875	38.4839	2196	68	105.668	6754	87881	43.1615	15193	7985	75.6455	5674	1655	101.465	8341	28591	50.0678	11074
10272	59.5416	8022	23	139.609	3923	1274	66.0239	9449	61845	43.0745	1609	39	90.6103	3196	35784	55.8974	17143	131	122.099	10940	3	137.467	551	20546	51.133	15186
1069	65.2425	6864	480	107.722	9822	53063	72.6754	6513	132776	33.6319	6089	123	134.668	9981	30769	73.5772	49650	8802	66.243	5836	1264	88.0136	8124	85110	33.2207	5727
31659	59.9552	13794	53	91	4536	1910	53.4817	5209	36848	37.9763	1640	8	112.8	1154	22980	65.6427	26573	285	75.2316	7010	16	105.637	1809	30843	57.1227	22906
7951	49.9373	8822	74	155.057	4189	302	57.7868	5348	36797	38.6703	3809	17	132.094	2843	81928	70.5682	38417	21	116.429	2851	23	105.026	2052	14065	59.9238	25533
1779	53.694	4446	234	105.447	8633	29950	64.6842	7855	44945	44.7047	6622	125	94.2672	6940	52117	53.1251	11050	1570	51.5046	3111	7	100.086	890	61688	42.6897	11243
1051	42.4276	3956	32	108.987	3928	10013	62.937	8524	94603	40.3687	4237	18	115.289	2609	20144	51.4979	14582	2810	67.9389	8030	10	150.7	1904	168758	42.0565	7970
1674	45.9656	4608	4078	102.553	10577	1543	59.3865	9214	19892	41.4247	3958	2	130.5	328	98643	68.1722	7600	2936	66.2	3680	58	96.8828	3245	20646	52.2553	8032
178	63.2067	5579	1	110.4	145	4671	77.3365	2433	221927	44.1346	6502	1429	103.673	10906	25436	61.954	25828	141	74.5347	7000	11	131.436	1774	52914	50.3951	21403
1382	39.545	5114	76	114.276	6229	689	52.6575	5044	325619	32.3381	4016	1103	92.3536	10263	74616	60.8328	25687	706	72.0552	8359	65	101.274	3582	326918	40.0487	9038
677	38.6833	2064	97	99.7835	4595	4154	57.426	10030	104210	39.1483	3586	27	90.9333	2158	65588	51.7011	25647	911	55.8676	3377	360	93.5372	6287	35091	40.6475	7230
14	67	1013	90	141.427	7449	516	61.3771	5092	27342	32.2529	5761	26	108.692	3413	40030	58.2579	30982	688	69.3619	9282	58	96.5517	3636	124761	44.4667	10805
17749	45.0813	9777	375	107.065	12160	9087	54.4384	7512	63335	43.8011	9214	32	125.037	4250	113597	60.8585	23435	11011	65.0695	6287	452	97.3469	6552	196174	44.1527	8575
68	65.7059	3541	43	145.772	6642	20990	77.9397	8759	539401	37.3966	2030	20	113.34	2549	64466	57.6858	24622	1156	77.6789	11828	41	114.815	4469	68337	48.2781	6929
5154	48.6877	9822	53	134.377	5988	320	65.7525	4565	134148	40.0114	1734	185	91.973	4768	25082	70.414	27054	3590	79.8168	4818	157	101.245	3314	86823	41.8736	8583
8016	52.8317	11581	39	128.277	5463	1536	51.6493	4380	28674	40.9275	6874	157	137.904	14846	59612	62.8286	39109	5962	57.6291	5122	588	92.9398	7968	360596	43.3916	10898
1092	53.5989	5306	69	124.145	6599	12946	66.5791	10248	459882	38.0655	3637	58	109.441	5874	167947	44.644	12621	1136	67.4044	4425	2	118	323	97983	42.1082	10752
504	63.3111	6396	147	137.046	8334	20208	56.9268	10015	733151	36.4372	2588	573	92.4241	10613	52751	55.9985	20958	975	70.1019	9410	40	96.135	2420	25052	40.0513	10354
450	55.7636	5786	150	125.589	13275	8904	64.2872	9764	5722	40.2526	6350	11	91.0727	1228	68047	58.777	22319	245	76.9984	6944	15	110.013	1831	52355	40.5421	8685
562	73.4409	6621	7	125.6	1108	381	47.0509	3175	191450	41.178	3229	356	101.006	11260	138064	60.1896	25764	233	80.4695	5027	5	108.76	678	7897	42.0786	8749
1983	47.0171	3438	29	103.366	3063	923	63.0748	5142	125061	42.4963	13545	44	102.495	4402	81028	67.9579	20871	1025	70.7502	7233	39	91.5282	2725	28698	40.3042	7867
12810	61.0303	13175	308	127.779	18318	2825	54.9316	11410	41789	38.5908	2433	23	115.939	3225	50075	58.8631	11314	391	75.3381	9593	58	140.872	6002	98148	41.4245	5185
11512	46.0735	9132	1037	121.465	11844	3746	63.2748	7883	130416	45.0606	6186	22	100.409	2611	71110	63.8078	24710	64643	40.0329	4725	47	100.319	5031	108105	56.6218	29312
9209	54.4239	7717	214	94.6748	6081	1158	48.6959	3935	191877	39.0352	8539	502	99.2243	14014	118307	48.0334	9690	71403	40.7188	10975	52	114.692	6094	20127	60.0152	28701
